# Supplementary material for: Unveiling the mechanisms of American ginseng and achyranthes in treatment of primary Sjogren’s syndrome via mtDNA-cGAS-STING pathway insights from network pharmacology, molecular dynamics, and experimental validation
Source: Front Immunol. 2025 Oct 3;16:1675429. doi: 10.3389/fimmu.2025.1675429 (PMC12531212; doi:10.3389/fimmu.2025.1675429)
Supplement: Supplementary file 2 [file DataSheet2.xlsx]

## Sheet: Sheet1
No.	ID	Adducts	Formula	Score	Fragmentation Score	Mass Error (ppm)	Metabolites	Fragment Ions	theoretical m/z	m/z	Retention time (min)	Ion mode	TCM-XN-1	TCM-XN-2	TCM-XN-3	TCM均值	TCM均值（峰面积的比值%）	InChIKey	SMILES	HMDB	METLIN	LipidMaps	KEGG	PubChem	CAS	英文大类	英文子类	货号	纯度	Level
M0001	FT0057PR	M+H-H2O	C6H6O3	72.73	80.72	1.83	5-Hydroxymethyl-2-furancarboxaldehyde	53.03931, 81.03414, 109.02879	109.029	109.029	2.682	POS	1.03935e+08	1.04486e+08	1.30787e+08	1.13069e+08	0.0991365	NOEGNKMFWQHSLB-UHFFFAOYSA-N	OCC1=CC=C(O1)C=O	HMDB0034355	68842		C11101	237332	67-47-0			HY-Y0051	HPLC≥98%	level1
M0002	FT0105PR	M+H	C5H11NO2	74.82	99.87	-1.69	Betaine	58.06588, 59.07374, 118.08675	118.087	118.086	0.863	POS	1.87225e+10	2.12055e+10	1.86728e+10	19533586330	17.1266	KWIUHFFTVRNATP-UHFFFAOYSA-N	C[N+](C)(C)CC(=O)[O-]	HMDB0000043	287		C00719	247	107-43-7	Amino Acids, Peptides and derivatives		T3243	HPLC≥98%	level1
M0003	FT0166PR	M+H	C6H6O3	69.61	80.95	-1.57	Maltol	109.02886, 127.03925	127.039	127.039	3.713	POS	5.58946e+07	4.76046e+07	5.48497e+07	5.2783e+07	0.0462789	XPCTZQVDEJYUGT-UHFFFAOYSA-N	CC1=C(O)C(=O)C=CO1	HMDB0030776	44509		C11918	8369	118-71-8	Organoheterocyclic compounds		HY-W012788	HPLC≥98%	level1
M0004	FT0226NR	M-H	C4H8O5	65.28	87.7	6.67	D-threonic acid	59.0135, 72.99303, 75.00338, 75.00874, 89.02468, 134.89595, 135.02911	135.028	135.029	0.85	NEG	5.51756e+07	4.59e+07	4.86071e+07	4.98942e+07	0.0437462	JPIJQSOTBSSVTP-GBXIJSLDSA-N	C(C(C(C(=O)O)O)O)O		35473			151152	70753-61-6	Carbohydrates and Glycosides	Carbohydrates	HY-W009208	HPLC≥98%	level1
M0005	FT0280PR	M+H	C6H9NO3	69.32	65.07	0	Methyl L-pyroglutamate	84.04504, 99.04458, 144.06598	144.065	144.066	2.461	POS	2.97811e+07	3.45791e+07	3.54802e+07	3.32802e+07	0.0291793	HQGPKMSGXAUKHT-BYPYZUCNSA-N	COC(=O)[C@@H]1CCC(O)=N1						4931-66-2	Amino Acids, Peptides and derivatives	Amino Acids	HY-32291	HPLC≥98%	level1
M0006	FT0282NR	M-H	C8H8O3	60.44	53.31	5.3	3',4'-Dihydroxyacetophenone	151.02647, 151.03928, 152.03688	151.038	151.039	4.483	NEG	4.64524e+06	4.71024e+06	4.96742e+06	4.7743e+06	0.004186	UCQUAMAQHHEXGD-UHFFFAOYSA-N	CC(=O)C1=CC(O)=C(O)C=C1	HMDB0029661	68484		C10675	14530	1197-09-7	Phenols	Polyphenols	HY-N1775	HPLC≥98%	level1
M0007	FT0309PR	M+H-H2O	C9H8O3	67.49	84	4.08	(E)-m-Coumaric acid	91.05486, 119.04952, 147.04425, 147.05531	147.043	147.044	4.548	POS	6.57851e+07	6.19519e+07	5.84522e+07	6.20631e+07	0.0544155	KKSDGJDHHZEWEP-SNAWJCMRSA-N	OC(=O)\C=C\C1=CC(O)=CC=C1	HMDB0001713	305		C12621	637541	588-30-7	Phenylpropanoids	Simple phenylpropanoids	S61783	HPLC≥98%	level1
M0008	FT0328NR	M-H	C8H16O3	65.79	78.76	4.4	2-hydroxy caprylic acid	59.01344, 61.98806, 97.06516, 102.98799, 113.09635, 130.98283, 158.89476, 159.06662, 159.10216, 159.8933	159.101	159.102	6.752	NEG	6.199e+06	6.30166e+06	7.17313e+06	6.55793e+06	0.00574985	JKRDADVRIYVCCY-UHFFFAOYSA-N	C(CCCCC)C(O)C(=O)O	HMDB0000711	35402	LMFA01050020		94180	617-73-2	Fatty Acyls		HY-W015444	HPLC≥98%	level1
M0009	FT0352PR	M+H	C5H5N5O	69.7	82.27	0	Guanine	152.05717, 152.06989, 152.08195, 153.04099	152.057	152.057	1.011	POS	2.02354e+07	1.71884e+07	4.79265e+07	2.84501e+07	0.0249444	UYTPUPDQBNUYGX-UHFFFAOYSA-N	NC1=NC(=O)C2=C(N1)N=CN2	HMDB0000132	315		C00242	764	73-40-5	Imidazopyrimidines		DN0046-0100	HPLC≥98%	level1
M0010	FT0366PR	M+H	C7H7NO3	74.74	84.82	0	Methyl 5-hydroxypyridine-2-carboxylate	112.03975, 140.03441, 154.05005	154.05	154.05	4.333	POS	4.85734e+07	4.66363e+07	4.32236e+07	4.61444e+07	0.0404584	YYAYXDDHGPXWTA-UHFFFAOYSA-N	COC(=O)c1ccc(O)cn1						30766-12-2	Pyridines and derivatives		HY-W005963	HPLC≥98%	level1
M0011	FT0420NR	M-H	C6H12O6	69	68.52	3.35	L-Glucose	59.0135, 71.0137, 75.0087, 85.0297, 89.0246, 101.0249, 131.0342, 161.0449, 179.0390, 179.0556	179.055	179.056	0.804	NEG	3.19931e+08	2.89809e+08	3.22717e+08	3.10819e+08	0.272519	GZCGUPFRVQAUEE-VANKVMQKSA-N	O=CC(O)C(O)C(O)C(O)CO						492-62-6	Carbohydrates and Glycosides	Carbohydrates	HY-128417	HPLC≥98%	level1
M0012	FT0452NR	M+FA-H	C8H15NO	66.75	73.55	2.15	Tropine	102.05667, 125.09824, 142.08888, 142.125, 186.11324, 187.09737	186.113	186.113	4.754	NEG	2.72654e+06	2.52613e+06	2.33904e+06	2.53057e+06	0.00221875	CYHOMWAPJJPNMW-DHBOJHSNSA-N	CN1[C@H]2CC[C@@H]1CC(O)C2						120-29-6	Alkaloids		HY-N7061	HPLC≥98%	level1
M0013	FT0583NR	M-H	C6H8O8	77.14	93.72	0.97	Garcinia acid	99.0079, 101.0235, 103.0028, 115.0027, 117.0186, 127.0029, 133.0135, 142.9980, 189.0038, 207.0146	207.014	207.014	0.93	NEG	6.14341e+08	5.88511e+08	6.16261e+08	6.06371e+08	0.531653	ZMJBYMUCKBYSCP-CVYQJGLWSA-N	O[C@@](C(=O)O)(CC(=O)O)[C@@H](C(=O)O)O			LMFA01050511		185620	27750-10-3	Carboxylic acid and derivatives		HY-16007	HPLC≥98%	level1
M0014	FT0656PR	M+H	C10H8O4	63.57	51.26	0.52	4-METHYLESCULETIN	165.05486, 193.0499, 194.08138	193.049	193.049	4.827	POS	4.69229e+06	4.19507e+06	4.45113e+06	4.44616e+06	0.0038983	KVOJTUXGYQVLAJ-UHFFFAOYSA-N	CC1=CC(=O)OC2=CC(=C(C=C12)O)O		43957			5319502	529-84-0	Phenylpropanoids	Lignans	HY-N4288	HPLC≥98%	level1
M0015	FT0737PR	M+H	C9H18N2O3	64.75	52.59	0	L-Leucyl-L-alanine	112.1125, 128.9510, 129.1389, 130.9666, 146.9615, 148.9772, 157.0764, 203.0532, 203.0820, 203.1387	203.139	203.139	1.755	POS	9.44837e+06	1.00006e+07	9.0691e+06	9.50601e+06	0.00833466	HSQGMTRYSIHDAC-BQBZGAKWSA-N	CC(C)C[C@H](N)C(=O)N[C@@H](C)C(O)=O	HMDB0028922				81721	7298-84-2	Amino Acids, Peptides and derivatives	Peptides	HY-128434	HPLC≥98%	level1
M0016	FT0738PR	M+H	C9H18N2O3	69.5	62.21	0	L-Alanyl-L-leucine	128.9509, 129.1390, 130.9667, 132.1022, 146.9615, 148.9772, 157.1337, 171.9930, 203.0527, 203.1393	203.139	203.139	3.033	POS	9.9631e+06	8.99532e+06	1.12195e+07	1.00593e+07	0.00881977	RDIKFPRVLJLMER-BQBZGAKWSA-N	CC(C)C[C@H](NC(=O)[C@H](C)N)C(O)=O	HMDB0028691	44268			96801	3303-34-2	Amino Acids, Peptides and derivatives	Peptides	HY-W040088	HPLC≥98%	level1
M0017	FT0864PR	M+H	C8H16N4O3	70.47	87.96	0.46	N-a-Acetyl-L-arginine	70.0658, 115.08694, 116.07096, 157.09717, 158.08087, 175.11989, 200.1032, 217.12964	217.129	217.129	1.138	POS	7.43129e+07	7.6761e+07	7.66702e+07	7.59147e+07	0.0665603	SNEIUMQYRCDYCH-LURJTMIESA-N	CC(=O)N[C@@H](CCCNC(N)=N)C(O)=O	HMDB0004620				67427	155-84-0	Amino Acids, Peptides and derivatives	Amino Acids	HY-W014130	HPLC≥98%	level1
M0018	FT0894PR	M+H	C12H14N2O2	73.18	83.93	0	Abrine	88.03996, 132.08102, 146.06021, 188.07082, 219.1129, 219.17436	219.113	219.113	3.913	POS	8.18934e+07	7.89441e+07	8.97467e+07	8.35281e+07	0.0732356	CZCIKBSVHDNIDH-NSHDSACASA-N	CNC(CC1=CNC2=CC=CC=C21)C(=O)O		44665		C02983	160511	526-31-8	Amino Acids, Peptides and derivatives	Amino Acids	HY-N1436	HPLC≥98%	level1
M0019	FT1031NR	M+FA-H	C15H20O2	65.39	59.9	-1.08	Costunolide	107.05106, 121.0304, 127.11394, 134.03851, 233.15483, 277.1449	277.145	277.145	10.737	NEG	4.08182e+06	3.21798e+06	3.23919e+06	3.513e+06	0.00308012	HRYLQFBHBWLLLL-AHNJNIBGSA-N	CC1=CCCC(=CC2C(CC1)C(=C)C(=O)O2)C		67649		C09382	5281437	553-21-9	Lipids and lipid-like molecules		HY-N0036	HPLC≥98%	level1
M0020	FT08797PR	M+H, M+Na, 2M-H	C21H18O11	65.2	86.04	-2.237	Baicalin	271.0602, 447.0926	447.092	447.091	20.502	POS	1.98754e+10	1.98754e+10	1.98755e+10	1.98854e+10	31.0811	IKIIZLYTISPENI-ZFORQUDYSA-N	O=C(O)[C@H]1O[C@@H](Oc2cc3oc(-c4ccccc4)cc(=O)c3c(O)c2O)[C@H](O)[C@@H](O)[C@@H]1O		49507	LMPK12111081	C10025	64982	21967-41-9	Flavonoids	Flavones	HY-N0197	HPLC≥98%	level1
M0021	FT1267PR	M+NH4	C16H30O	68.83	73.08	0.78	Bombykol	207.90932, 256.26404, 256.29968	256.263	256.263	12.708	POS	6.41506e+06	6.67925e+06	6217578	6.4373e+06	0.00564408	CIVIWCVVOFNUST-SCFJQAPRSA-N	C(=C/C=C\CCC)\CCCCCCCCCO		36465	LMFA05000007	C16873	445128	765-17-3	Fatty Acyls		HY-N7145	HPLC≥98%	level1
M0022	FT1315PR	M+H	C17H24O2	64.04	63.95	0.38	Falcarindiol	133.1027, 135.0805, 159.1179, 169.1011, 172.1161, 243.1758, 261.1340, 261.1851, 261.2177, 262.1809	261.185	261.185	11.225	POS	7.2711e+06	7.54151e+06	8.27103e+06	7.69454e+06	0.00674641	QWCNQXNAFCBLLV-YWALDVPYSA-N	O[C@H](C#CC#C[C@@H](C=C)O)/C=C\CCCCCCC			LMFA05000658	C08449	5281148	225110-25-8	Fatty Acyls		DF0015	HPLC≥98%	level1
M0023	FT1341NR	M-H	C18H19NO5	67.46	73.56	-1.83	N-trans-Feruloyloctopamine	133.05463, 161.02408, 192.93176, 295.09024, 305.26804, 310.10913, 311.11649, 328.12085	328.12	328.12	5.136	NEG	2.28604e+06	2.70295e+06	2.41506e+06	2.46802e+06	0.0021639	VJSCHQMOTSXAKB-YCRREMRBSA-N	COC1=CC(\C=C\C(=O)NCC(O)C2=CC=C(O)C=C2)=CC=C1O	HMDB0032805	88727			24096391	66648-44-0	Phenylpropanoids		HY-N2232	HPLC≥98%	level1
M0024	FT1527PR	M+H	C10H13N5O5	64.06	57.99	0.7	Isoguanosine	152.05687	284.099	284.099	1.011	POS	4.52459e+07	4.15559e+07	5.1627e+07	4.61429e+07	0.0404571	MIKUYHXYGGJMLM-UUOKFMHZSA-N	C1=NC2=C(NC(=O)N=C2N1C3C(C(C(O3)CO)O)O)N		66971		C08432	65085	1818-71-9	Carbohydrates and Glycosides	Carbohydrates	HY-N0071	HPLC≥98%	level1
M0025	FT1551NR	M-H	C17H20O9	75.59	90.1	-1.09	3-Feruloylquinic acid	93.03358, 134.03653, 173.04504, 191.05579, 193.05025, 367.10413	367.104	367.104	4.683	NEG	2.4186e+08	3.11547e+08	2.22583e+08	2.58664e+08	0.226791	RAGZUCNPTLULOL-UHFFFAOYSA-N	O=C(OC1CC(O)(C(=O)O)CC(O)C1O)C=CC2=CC=C(O)C(OC)=C2						1899-29-2	Phenylpropanoids	Simple phenylpropanoids	HY-N6599	HPLC≥98%	level1
M0026	FT1632PR	M+H	C14H18N2O5	69.42	80.14	0.34	Gamma-Glutamylphenylalanine	136.0759, 150.0775, 166.0864, 186.0917, 232.0966, 277.1191, 278.1033, 295.0792, 295.1290, 295.1687	295.129	295.129	4.159	POS	1.03609e+07	1.02459e+07	1.02502e+07	1.02857e+07	0.00901825	XHHOHZPNYFQJKL-QWRGUYRKSA-N	N[C@@H](CCC(=O)N[C@@H](CC1=CC=CC=C1)C(O)=O)C(O)=O	HMDB0000594				111299	7432-24-8	Amino Acids, Peptides and derivatives	Peptides	HY-101399	HPLC≥98%	level1
M0027	FT1772PR	M+H	C18H19NO4	77.44	97.37	0.95	Moupinamide	121.06514, 145.02863, 177.05484, 314.13876, 315.14197	314.138	314.138	5.987	POS	6.97354e+07	7.00878e+07	6.97724e+07	6.98652e+07	0.0612563	NPNNKDMSXVRADT-WEVVVXLNSA-N	COC1=CC(\C=C\C(=O)NCCC2=CC=C(O)C=C2)=CC=C1O	HMDB0029365	65816		C02717	5280537	66648-43-9	Phenylpropanoids	Coumarins	HY-N2410	HPLC≥98%	level1
M0028	FT1806PR	M+NH4	C20H28O2	53.6	57.52	8.8	Triptonoterpene methyl ether	318.241, 319.24124	318.237	318.24	10.958	POS	6.14232e+06	4.75912e+06	4682404	5.19462e+06	0.00455452	WENIWZBFJBCNNG-OXJNMPFZSA-N	CC(C)c1ccc2c(c1O)CC[C@H]1C(C)(C)C(=O)CC[C@]21C						99694-87-8	Terpenes	Diterpenes	/	HPLC≥98%	level1
M0029	FT1819PR	M+Na	C14H18O7	62.99	52.74	0.62	Picein	321.095, 321.15085, 322.09412	321.094	321.094	4.097	POS	8.7466e+06	8.78971e+06	8.15696e+06	8.56442e+06	0.0075091	GOZCEKPKECLKNO-RKQHYHRCSA-N	CC(=O)C1=CC=C(C=C1)OC2C(C(C(C(O2)CO)O)O)O		68525		C10720	92123	530-14-3	Carbohydrates and Glycosides	Glycosides	DY0530	HPLC≥98%	level1
M0030	FT1931NR	M+FA-H	C19H30O8	66.39	50.96	-1.39	Roseoside	59.0127, 89.02337, 179.05562, 431.19589	431.193	431.193	4.483	NEG	3.42773e+07	3.18571e+07	3.32018e+07	3.31121e+07	0.0290319	SWYRVCGNMNAFEK-MHXFFUGFSA-N	CC1=CC(=O)CC(C)(C)[C@@]1(O)/C=C/[C@@H](C)O[C@@H]1O[C@H](CO)[C@@H](O)[C@H](O)[C@H]1O						54835-70-0	Terpenes	Carotenoids	STC6030205	HPLC≥95%	level1
M0031	FT2027NR	M-H	C21H20O11	69.86	63.71	-1.79	Astragalin	151.00275, 207.95139, 284.03305, 285.04062, 447.09399	447.095	447.094	5.201	NEG	3.06077e+06	3.32235e+06	2.65649e+06	3.0132e+06	0.00264191	JPUKWEQWGBDDQB-QSOFNFLRSA-N	C1(O)=CC2OC(C3C=CC(O)=CC=3)=C(O[C@H]3[C@H](O)[C@@H](O)[C@H](O)[C@@H](CO)O3)C(=O)C=2C(O)=C1	HMDB0037429	45733	LMPK12111725	C12249	5282102	480-10-4	Flavonoids	Flavonols	HY-N0015	HPLC≥98%	level1
M0032	FT2088PR	M+Na	C16H26O7	64.31	64.56	1.13	Picrocrocin	353.08582, 353.15692, 354.15643	353.156	353.157	4.61	POS	6.10015e+06	4.58725e+06	5.23797e+06	5.30846e+06	0.00465434	WMHJCSAICLADIN-WYWSWGBSSA-N	CC1=C(C(CC(C1)OC2C(C(C(C(O2)CO)O)O)O)(C)C)C=O	HMDB0005796	58320		C17055	130796	138-55-6	Terpenes	Carotenoids	HY-N4114	HPLC≥98%	level1
M0033	FT2101PR	M+H	C16H18O9	71.35	66.65	0.84	Chlorogenic acid	163.03918, 355.09299, 355.20004	355.102	355.102	4.202	POS	1.29732e+07	1.24891e+07	1.32541e+07	1.29055e+07	0.0113152	CWVRJTMFETXNAD-JUHZACGLSA-N	O[C@@H]1C[C@](O)(C[C@@H](OC(=O)\C=C\C2=CC(O)=C(O)C=C2)[C@@H]1O)C(O)=O	HMDB0003164	3498		C00852	1794427	327-97-9	Phenylpropanoids	Simple phenylpropanoids	HY-N0055	HPLC≥98%	level1
M0034	FT2102PR	M+Na	C16H28O7	70.77	67.95	0.56	(2R,3R,4S,5S,6R)-2-[(2E)-4-hydroxy-3,7-dimethylocta-2,6-dienoxy]-6-(hydroxymethyl)oxane-3,4,5-triol	355.173, 356.17548	355.172	355.173	5.196	POS	9.57324e+06	7.8817e+06	7.98082e+06	8.47859e+06	0.00743384	PBPYEEMQIFDGSQ-MIYBPCGNSA-N	OCC1OC(OCC=C(C)C(O)CC=C(C)C)C(O)C(O)C1O						100462-37-1	Terpenes	Monoterpenes	B20807-10mg	HPLC≥97%	level1
M0035	FT2175PR	M+Na	C12H22O11	76.71	94.28	1.1	Turanose	185.04243, 203.05292, 365.10574, 366.1091	365.105	365.105	0.838	POS	3.54715e+08	3.55317e+08	4.58571e+08	3.89534e+08	0.341535	RULSWEULPANCDV-PIXUTMIVSA-N	OC[C@@H](O)[C@@H](O)[C@H](O[C@H]1O[C@H](CO)[C@@H](O)[C@H](O)[C@H]1O)C(=O)CO	HMDB0011740	62463		C19636	5460935	547-25-1	Carbohydrates and Glycosides	Carbohydrates	HY-113334	HPLC≥98%	level1
M0036	FT2368NR	M-H	C18H32O16	70.53	90.09	-1.59	Melezitose	71.0128, 89.0234, 101.0235, 113.0235, 119.0341, 161.0449, 179.0557, 323.0990, 341.1095, 503.1633	503.163	503.163	0.928	NEG	1.89928e+07	1.95092e+07	1.99678e+07	1.94899e+07	0.0170883	QWIZNVHXZXRPDR-WSCXOGSTSA-N	OC[C@H]1O[C@@](CO)(O[C@H]2O[C@H](CO)[C@@H](O)[C@H](O)[C@H]2O)[C@@H](O[C@H]2O[C@H](CO)[C@@H](O)[C@H](O)[C@H]2O)[C@@H]1O	HMDB0011730	43984		C08243	92817	597-12-6	Carbohydrates and Glycosides	Carbohydrates	HY-N2340	HPLC≥98%	level1
M0037	FT2379PR	M+Na	C17H20O9	74.37	82.16	1.02	4-Feruloylquinic acids	391.09952	391.099	391.099	4.687	POS	2.96539e+07	3.00765e+07	3.2644e+07	3.07915e+07	0.0269973	VTMFDSJJVNQXLT-XQCMRRNBSA-N	O=C(OC1C(O)CC(O)(C(=O)O)CC1O)C=CC2=CC=C(O)C(OC)=C2						2613-86-7	Phenylpropanoids	Simple phenylpropanoids	HY-N6598	HPLC≥98%	level1
M0038	FT2417PR	M+Na	C17H24O9	66.58	70.01	1.01	Syringin	395.13193, 395.18317, 396.12802	395.13	395.131	4.201	POS	6.14532e+06	6.14881e+06	6.3668e+06	6.22031e+06	0.00545383	QJVXKWHHAMZTBY-GCPOEHJPSA-N	COC1=CC(=CC(=C1OC2C(C(C(C(O2)CO)O)O)O)OC)C=CCO		64181		C01533	5316860	118-34-3	Carbohydrates and Glycosides	Glycosides	HY-N0824	HPLC≥98%	level1
M0039	FT2459NR	M-H	C22H30O14	66.4	68.77	-2.71	Sibiricose A5	134.0388, 160.0185, 175.0427, 191.0590, 193.0505, 209.2325, 235.0638, 305.2752, 337.0925, 517.1564	517.159	517.158	4.477	NEG	4.65132e+06	4.25812e+06	5.18376e+06	4.69773e+06	0.00411887	ZPEADZHVGOCGKH-YQTDNFGYSA-N	COC1=C(C=CC(=C1)C=CC(=O)OC2C(C(OC2(CO)OC3C(C(C(C(O3)CO)O)O)O)CO)O)O		985245			6326020	107912-97-0	Carbohydrates and Glycosides	Glycosides	HY-N2167	HPLC≥98%	level1
M0040	FT2530PR	M+H-H2O	C30H48O	71.15	96.12	1.96	Lupenone	109.1017, 121.1016, 147.1171, 149.1328, 189.1640, 203.1799, 217.1952, 257.2268, 407.3677, 408.3701	407.366	407.367	11.173	POS	5.9082e+07	5.95218e+07	6.77854e+07	6.21298e+07	0.054474	GRBHNQFQFHLCHO-BHMAJAPKSA-N	CC(=C)C1CCC2(C1C3CCC4C5(CCC(=O)C(C5CCC4(C3(CC2)C)C)(C)C)C)C		71486		C16990	92158	1617-70-5	Terpenes	Triterpenes	HY-N2590	HPLC≥98%	level1
M0041	FT2707PR	M+Na	C17H26O11	62.97	59.52	0	Shanzhiside methyl ester	429.13589, 429.20758	429.137	429.137	4.365	POS	5.06293e+06	4.96425e+06	4.51e+06	4.84573e+06	0.00424863	KKSYAZCUYVRKML-FGQRIQHLSA-N	COC(=O)C1=CO[C@@H](O[C@H]2O[C@@H](CO)[C@H](O)[C@@H](O)[C@@H]2O)[C@H]2[C@H]1[C@H](O)C[C@]2(C)O						64421-28-9	Terpenes	Monoterpenes	HY-N0630	HPLC≥98%	level1
M0042	FT2750PR	M+H-H2O	C26H30O7	61.01	56.5	7.09	Obacunone	437.1936	437.19	437.193	10.019	POS	1.02639e+08	1.05433e+08	1.0757e+08	1.05214e+08	0.092249	MAYJEFRPIKEYBL-OASIGRBWSA-N	CC1(C2CC(=O)C3(C(C2(C=CC(=O)O1)C)CCC4(C35C(O5)C(=O)OC4C6=COC=C6)C)C)C		67193		C08775	119041	751-03-1	Terpenes	Triterpenes	HY-N0428	HPLC≥98%	level1
M0043	FT2800PR	M+H	C30H48O2	71.18	87.35	0.45	Betulinaldehyde	95.08607, 109.10176, 203.17964, 405.35199, 423.3623, 441.37289	441.372	441.372	6.031	POS	9.96617e+07	9.32175e+07	9.88859e+07	9.7255e+07	0.0852711	FELCJAPFJOPHSD-ROUWMTJPSA-N	C=C(C)[C@@H]1CC[C@]2(C=O)CC[C@]3(C)[C@H](CC[C@@H]4[C@@]5(C)CC[C@H](O)C(C)(C)[C@@H]5CC[C@]43C)[C@@H]12						13159-28-9	Terpenes	Triterpenes	HY-N0084	HPLC≥98%	level1
M0044	FT2814PR	M+H	C30H50O2	74.71	94.44	0.68	Uvaol	189.164, 207.17456, 221.1902, 425.3783, 443.38873, 444.39197	443.388	443.388	9.836	POS	9.27618e+07	7.83163e+07	7.91551e+07	8.34111e+07	0.073133	XUARCIYIVXVTAE-ZAPOICBTSA-N	[H][C@@]12[C@@H](C)[C@H](C)CC[C@]1(CO)CC[C@]1(C)C2=CC[C@]2([H])[C@@]3(C)CC[C@H](O)C(C)(C)[C@]3([H])CC[C@@]12C	HMDB0002391	44400			92802	545-46-0	Terpenes	Triterpenes	HY-N1109	HPLC≥98%	level1
M0045	FT2815PR	M+H	C30H50O2	75.11	93.15	1.35	Betulin	189.16389, 207.17459, 425.37784, 443.38846	443.387	443.388	7.895	POS	2.13672e+08	2.15881e+08	2.10164e+08	2.13239e+08	0.186963	FVWJYYTZTCVBKE-ROUWMTJPSA-N	C1[C@@]2(C)[C@@]([H])(CC[C@]3(C)[C@]2([H])CC[C@@]2([C@@]4([C@](CC[C@@]32C)(CO)CC[C@H]4C(C)=C)[H])[H])C(C)(C)[C@@H](O)C1	HMDB0036838	73566	LMPR0106140005	C08618	72326	473-98-3	Terpenes	Triterpenes	HY-N0083	HPLC≥98%	level1
M0046	FT2961PR	M+NH4	C21H36O10	73.93	82.93	0.43	A-D-Glucopyranoside	150.0768, 212.0639, 259.0818, 295.1026, 305.1941, 317.1965, 466.1769, 466.2665, 466.3789, 467.1859	466.264	466.265	5.834	POS	4.50324e+06	4.58311e+06	4.75993e+06	4.61542e+06	0.0040467	RVQFSOHDFFWTLD-ZZUMIZGVSA-N	CC1(C)[C@H]2CC[C@]1(C)[C@H](O[C@@H]1OC(CO[C@@H]3OC[C@](O)(CO)[C@H]3O)[C@@H](O)[C@H](O)[C@H]1O)C2						88700-35-0	Carbohydrates and Glycosides	Carbohydrates	DL0126	HPLC≥98%	level1
M0047	FT3016PR	M+H-H2O	C27H44O8	67.36	73.59	1.67	Turkesterone	81.07055, 99.08109, 301.17978, 407.25912, 425.26901, 443.2793, 461.29037, 479.21671, 479.30075	479.299	479.3	4.667	POS	2.07272e+07	1.94125e+07	2.23008e+07	2.08135e+07	0.0182488	WSBAGDDNVWTLOM-XHZKDPLLSA-N	C1[C@H](O)[C@H](O)C[C@@]2([H])C(=O)C=C3[C@@]([C@H](O)C[C@]4([C@@]3(O)CC[C@]4([H])[C@](O)(C)[C@H](O)CCC(O)(C)C)C)([H])[C@]21C			LMST01010422		14376672	41451-87-0	Steroids	Other steroids	HY-N2548	HPLC≥98%	level1
M0048	FT3045NR	M-H	C36H56O9	70.26	83.36	-3.01	oleanolic acid 3-O-beta-D-glucosiduronic acid	75.00768, 631.38715	631.389	631.387	10.27	NEG	2.72212e+08	2.74066e+08	2.79368e+08	2.75215e+08	0.241303	IUCHKMAZAWJNBJ-RCYXVVTDSA-N	C1[C@@]2(C)[C@@]([H])(CC[C@]3(C)[C@]2([H])CC=C2[C@@]3(C)CC[C@]3(C(=O)O)[C@@]2([H])CC(C)(C)CC3)C(C)(C)[C@@H](O[C@H]2[C@H](O)[C@@H](O)[C@H](O)[C@@H](C(=O)O)O2)C1	HMDB0302778	53771	LMPR0106150003	C08964	56940675	26020-14-4	Terpenes	Triterpenes	HY-N6850	HPLC≥98%	level1
M0049	FT3083PR	M+H	C30H52O5	72.1	88.2	0.2	20(S),24(R)-Ocotillol	187.1486, 189.1650, 201.1651, 207.1750, 305.1952, 421.3467, 439.3587, 457.3687, 475.3765, 493.3904	493.389	493.389	9.836	POS	8.45261e+06	7.95319e+06	7.96441e+06	8.1234e+06	0.00712242	XIGBHUXQOPWGDK-HTGHARJWSA-N	CC(C)(O)[C@H]1CC[C@@](C)([C@H]2CC[C@]3(C)[C@@H]2[C@H](O)C[C@@H]2[C@@]4(C)CC[C@H](O)C(C)(C)[C@@H]4[C@@H](O)C[C@]23C)O1						69926-31-4	Terpenes	Triterpenes	DN0025-0005	HPLC≥98%	level1
M0050	FT3129NR	M+FA-H	C36H60O7	59.95	56.88	-3.7	Ginsenoside Rk2	649.43433	649.437	649.434	12.171	NEG	1.98266e+07	2.4956e+07	2.08192e+07	2.18673e+07	0.0191728	WMGBQZAELMGYNO-YMWSGFAJSA-N	C=C(CCC=C(C)C)[C@H]1CC[C@]2(C)[C@@H]1[C@H](O)C[C@@H]1[C@@]3(C)CC[C@H](O[C@@H]4O[C@H](CO)[C@@H](O)[C@H](O)[C@H]4O)C(C)(C)[C@@H]3CC[C@]12C						364779-14-6	Terpenes	Triterpenes	B21066-10mg	HPLC≥98%	level1
M0051	FT3191PR	M+NH4	C18H32O16	71.81	90.25	0	Gentianose	163.0602, 180.0867, 259.0808, 271.0804, 289.0920, 305.1723, 307.1028, 325.1131, 343.1228, 522.2034	522.203	522.203	0.996	POS	8.81869e+07	1.39478e+08	1.68604e+08	1.3209e+08	0.115813	MUPFEKGTMRGPLJ-WSCXOGSTSA-N	OC[C@H]1O[C@@](CO)(O[C@H]2O[C@H](CO[C@@H]3O[C@H](CO)[C@@H](O)[C@H](O)[C@H]3O)[C@@H](O)[C@H](O)[C@H]2O)[C@@H](O)[C@@H]1O	HMDB0034072	138		C08239	117678	25954-44-3	Carbohydrates and Glycosides	Carbohydrates	HY-N8305	HPLC≥98%	level1
M0052	FT3201NR	M+FA-H	C36H60O8	69.43	69.89	-2.86	Ginsenoside Rk3	619.42285, 665.42908	665.431	665.429	9.585	NEG	1.02193e+08	1.36262e+08	1.00731e+08	1.13062e+08	0.0991302	AVXFIVJSCUOFNT-QXPABTKOSA-N	C=C(CCC=C(C)C)[C@H]1CC[C@]2(C)[C@@H]1[C@H](O)C[C@@H]1[C@@]3(C)CC[C@H](O)C(C)(C)[C@@H]3[C@@H](O[C@@H]3O[C@H](CO)[C@@H](O)[C@H](O)[C@H]3O)C[C@]12C						364779-15-7	Terpenes	Triterpenes	B21067-5mg	HPLC≥98%	level1
M0053	FT3214PR	M+Na	C18H32O16	76.1	89.57	0	1-Kestose	185.0423, 203.05286, 347.09488, 365.10562, 527.15985	527.158	527.158	0.996	POS	3.29095e+08	2.97183e+08	3.49038e+08	3.25105e+08	0.285045	VAWYEUIPHLMNNF-OESPXIITSA-N	OC[C@H]1O[C@@](CO)(OC[C@@]2(O[C@H]3O[C@H](CO)[C@@H](O)[C@H](O)[C@H]3O)O[C@H](CO)[C@@H](O)[C@@H]2O)[C@@H](O)[C@@H]1O	HMDB0011729			C03661	440080	470-69-9	Carbohydrates and Glycosides	Carbohydrates	HY-N2579	HPLC≥98%	level1
M0054	FT3270PR	M+K	C18H32O16	72.48	72.46	0.18	Manninotriose	543.13306	543.132	543.132	0.817	POS	6.58395e+08	6.53926e+08	5.40551e+08	6.17624e+08	0.541519	FZWBNHMXJMCXLU-YRBKNLIBSA-N	O=C[C@H](O)[C@@H](O)[C@H](O)[C@H](O)CO[C@H]1O[C@H](CO[C@H]2O[C@H](CO)[C@H](O)[C@H](O)[C@H]2O)[C@H](O)[C@H](O)[C@H]1O						13382-86-0	Carbohydrates and Glycosides	Carbohydrates	HY-N0913	HPLC≥98%	level1
M0055	FT3287NR	M+FA-H	C36H62O9	70.96	80.51	-2.93	Ginsenoside Rh1	637.4353, 683.44019	683.442	683.44	7.396	NEG	38150025	4.0969e+07	3.89861e+07	3.93684e+07	0.0345173	RAQNTCRNSXYLAH-UHFFFAOYSA-N	CC(C)=CCCC(C)(O)C1CCC2(C)C1C(O)CC1C3(C)CCC(O)C(C)(C)C3C(CC21C)OC1OC(CO)C(O)C(O)C1O	HMDB0039554	94113			12855917	63223-86-9	Terpenes	Triterpenes	HY-N0604	HPLC≥98%	level1
M0056	FT3416PR	M+H-H2O	C36H62O8	69.07	72.83	0.66	Pseudoginsenoside RH2	207.1748, 425.3851, 515.3889, 533.4013, 551.4116, 569.4186, 587.4334, 605.1445, 605.4437, 606.1449	605.441	605.441	10.775	POS	2.14543e+07	1.99346e+07	2.10971e+07	2.08287e+07	0.0182621	YCDZBVXSGVWFFX-UKHVTAPLSA-N	C/C(=C/CCC(C)(C)O)[C@H]1CC[C@]2(C)[C@@H]1[C@H](O)C[C@@H]1[C@@]3(C)CC[C@H](O[C@@H]4O[C@H](CO)[C@@H](O)[C@H](O)[C@H]4O)C(C)(C)[C@@H]3CC[C@]12C						1370264-16-6	Terpenes	Triterpenes	B20903-5mg	HPLC≥98%	level1
M0057	FT3489PR	M+Na	C36H58O8	72.27	88.02	-0.31	Oleanolic acid 28-O-beta-D-glucopyranoside	641.40399	641.403	641.403	10.671	POS	1.09025e+07	1.08185e+07	1.08266e+07	1.08492e+07	0.00951233	KMKFOIBUKYMVRJ-YHFBEQRYSA-N	CC1(C)CC[C@]2(C(=O)O[C@@H]3O[C@H](CO)[C@@H](O)[C@H](O)[C@H]3O)CC[C@]3(C)C(=CC[C@@H]4[C@@]5(C)CC[C@H](O)C(C)(C)[C@@H]5CC[C@]43C)[C@@H]2C1						14162-53-9	Terpenes	Triterpenes	HY-N7635	HPLC≥98%	level1
M0058	FT3505PR	M+Na	C36H62O8	67.54	65.32	-0.46	Ginsenoside compound K	203.05281, 207.98, 465.36945, 645.43628	645.434	645.434	11.061	POS	2.39634e+06	2.45507e+06	2.6226e+06	2.49134e+06	0.00218435	FVIZARNDLVOMSU-IRFFNABBSA-N	OCC1OC(OC(C)(CCC=C(C)C)C2CCC3(C)C2C(O)CC4C5(C)CCC(O)C(C)(C)C5CCC43C)C(O)C(O)C1O						39262-14-1	Terpenes	Triterpenes	HY-N0904	HPLC≥98%	level1
M0059	FT3531PR	M+H	C36H62O10	70.49	96.75	-0.31	Pseudoginsenoside RT5	125.0964, 127.1120, 143.1068, 187.1483, 207.1746, 421.3469, 439.3571, 457.3679, 637.4318, 655.4420	655.442	655.442	7.027	POS	4.45351e+07	4.91616e+07	4.61942e+07	4.66303e+07	0.0408844	PSOUXXNNRFNUAY-JLXGCTMESA-N	CC(C)(O)[C@H]1CC[C@@](C)([C@H]2CC[C@]3(C)[C@@H]2[C@H](O)C[C@@H]2[C@@]4(C)CC[C@H](O)C(C)(C)[C@@H]4[C@@H](O[C@@H]4O[C@H](CO)[C@@H](O)[C@H](O)[C@H]4O)C[C@]23C)O1						98474-78-3	Terpenes	Triterpenes	HY-N0542	HPLC≥98%	level1
M0060	FT3538PR	M+Na	C36H62O9	71.29	77.69	-0.6	Ginsenoside F1	203.05293, 481.36584, 661.43103	661.429	661.429	7.976	POS	1.27392e+07	1.30834e+07	1.29392e+07	1.29206e+07	0.0113285	XNGXWSFSJIQMNC-FIYORUNESA-N	CC(=CCCC(C)(C1CCC2(C1C(CC3C2(CC(C4C3(CCC(C4(C)C)O)C)O)C)O)C)OC5C(C(C(C(O5)CO)O)O)O)C	HMDB0039555	94114			9809542	53963-43-2	Terpenes	Triterpenes	HY-N0598	HPLC≥98%	level1
M0061	FT3565PR	M+NH4	C24H42O21	69.59	84.59	-0.58	Isomaltotetraose	85.0291, 97.0290, 127.0393, 145.0497, 163.0603, 271.0813, 289.0921, 325.1131, 343.1237, 487.1651	684.256	684.256	1.115	POS	2.12285e+07	3.36924e+07	2.52133e+07	2.67114e+07	0.02342	DFKPJBWUFOESDV-NGZVDTABSA-N	OC[C@H]([C@H]([C@@H]([C@H]1O)O)O)O[C@@H]1OC[C@H]([C@H]([C@@H]([C@H]2O)O)O)O[C@@H]2OC[C@H]([C@H]([C@@H]([C@H]3O)O)O)O[C@@H]3OC[C@H]([C@H]([C@@H]([C@H]4O)O)O)O[C@@H]4O						35997-20-7	Carbohydrates and Glycosides	Carbohydrates	HY-N7948	HPLC≥98%	level1
M0062	FT3573PR	M+Na	C24H42O21	70.9	90.46	-0.44	Nystose Trihydrate	185.04221, 203.05281, 347.09485, 365.1055, 527.15887, 689.21185	689.212	689.211	1.118	POS	9.22025e+07	8.89687e+07	8.97215e+07	9.02976e+07	0.0791709	FLDFNEBHEXLZRX-DLQNOBSRSA-N	OCC1OC(OC2(OC(CO)C(O)C2O)COC3(OC(CO)C(O)C3O)COC4(OC(CO)C(O)C4O)CO)C(O)C(O)C1O					166775	13133-07-8	Carbohydrates and Glycosides	Carbohydrates	HY-N1499	HPLC≥98%	level1
M0063	FT3595NR	M+FA-H	C41H70O13	63.81	69.01	-4.17	Notoginsenoside R2	59.01348, 71.01376, 85.49741, 89.02477, 101.02497, 305.27893, 475.38165, 637.4411, 769.47644, 815.4834	815.487	815.483	7.091	NEG	1.17753e+07	1.27793e+07	1.29738e+07	1.25095e+07	0.010968	FNIRVWPHRMMRQI-PGOMJGFXSA-N	CC(=CCCC(C)(C1CCC2(C1C(CC3C2(CC(C4C3(CCC(C4(C)C)O)C)OC5C(C(C(C(O5)CO)O)O)OC6C(C(C(CO6)O)O)O)C)O)C)O)C	HMDB0035362	90661			21599925	80418-25-3	Terpenes	Triterpenes	HY-N0909	HPLC≥98%	level1
M0064	FT3644NR	M+FA-H	C42H72O13	65.68	75.18	-3.86	Gypenoside LXXV	101.02348, 783.49316, 829.49908	829.502	829.499	9.842	NEG	6.75546e+08	6.12124e+08	7.28797e+08	6.72156e+08	0.589331	YIYRCZFIJNGYOG-QINBLQPGSA-N	CC(=CCCC(C)(C1CCC2(C1C(CC3C2(CCC4C3(CCC(C4(C)C)O)C)C)O)C)OC5C(C(C(C(O5)COC6C(C(C(C(O6)CO)O)O)O)O)O)O)C				C20777	86289140	110261-98-8	Terpenes	Triterpenes	DJ0248	HPLC≥98%	level1
M0065	FT3645NR	M+FA-H	C42H72O13	71.36	86.58	-3.74	Ginsenoside Rg2	101.02349, 475.3801, 783.49298, 829.49817	829.502	829.499	7.302	NEG	2.71776e+08	2.68948e+08	2.68274e+08	2.69666e+08	0.236437	AGBCLJAHARWNLA-YPUNOPDRSA-N	CC(C)=CCC[C@](C)(O)[C@H]1CCC2(C)[C@@H]1[C@H](O)C[C@@H]1[C@@]3(C)CC[C@H](O)C(C)(C)C3[C@@H](O[C@@H]3O[C@H](CO)[C@@H](O)[C@H](O)[C@H]3O[C@@H]3O[C@@H](C)[C@H](O)[C@@H](O)[C@H]3O)C[C@]12C						52286-74-5	Terpenes	Triterpenes	HY-N0602	HPLC≥98%	level1
M0066	FT3675NR	M+Cl	C42H72O14	67.89	64.92	-4.07	Ginsenoside Rf	799.48804, 835.46527	835.468	835.465	6.837	NEG	1.96238e+07	1.85516e+07	1.66277e+07	1.82677e+07	0.0160167	UZIOUZHBUYLDHW-XUBRWZAZSA-N	CC(=CCCC(C)(C1CCC2(C1C(CC3C2(CC(C4C3(CCC(C4(C)C)O)C)OC5C(C(C(C(O5)CO)O)O)OC6C(C(C(C(O6)CO)O)O)O)C)O)C)O)C		67293		C08945	441922	52286-58-5	Terpenes	Triterpenes	HY-N0601	HPLC≥98%	level1
M0067	FT3696NR	M+FA-H	C42H72O14	71.66	82.5	-3.19	Mogroside II A2	101.0235, 799.48755, 845.49298	845.496	845.493	6.837	NEG	1496553522	1.20521e+09	1.19436e+09	1.29871e+09	1.13868	SLAWMGMTBGDBFT-NUTXKJHISA-N	C[C@H](CC[C@@H](O)C(C)(C)O)[C@H]1CC[C@@]2(C)[C@@H]3CC=C4[C@@H](CC[C@H](O[C@@H]5O[C@H](CO[C@@H]6O[C@H](CO)[C@@H](O)[C@H](O)[C@H]6O)[C@@H](O)[C@H](O)[C@H]5O)C4(C)C)[C@]3(C)[C@H](O)C[C@]12C						88901-45-5	Terpenes	Triterpenes	HY-108272	HPLC≥98%	level1
M0068	FT3707PR	M+NH4	C41H64O13	74.1	84.5	-1.79	Tarasaponin VI	189.1643, 191.1800, 201.1640, 203.1797, 205.1955, 207.7782, 247.1696, 393.3530, 439.3578, 782.4401	782.471	782.47	10.005	POS	7.80424e+06	7.90833e+06	7481342	7.73131e+06	0.00677864	DDHCJXBGKMDIFP-LLUWHUROSA-N	CC1(C)CC[C@]2(C(=O)O)CC[C@]3(C)C(=CC[C@@H]4[C@@]5(C)CC[C@H](O[C@@H]6O[C@H](C(=O)O)[C@@H](O[C@@H]7O[C@@H](CO)[C@H](O)[C@H]7O)[C@H](O)[C@H]6O)C(C)(C)[C@@H]5CC[C@]43C)[C@@H]2C1						59252-95-8	Terpenes	Triterpenes	HY-N6890	HPLC≥98%	level1
M0069	FT3718PR	M+NH4	C42H70O12	72.85	87.94	-1.15	Ginsenoside F4	273.0966, 309.1180, 405.3516, 423.3623, 441.3731, 459.3823, 533.4024, 551.4103, 569.4210, 587.4313	784.522	784.522	9.265	POS	5.16165e+07	4.91748e+07	4.77754e+07	4.95223e+07	0.04342	QOMBXPYXWGTFNR-JOGTXEPTSA-N	CC(C)=CCC=C(C)[C@H]1CC[C@]2(C)[C@@H]1[C@H](O)C[C@@H]1[C@@]3(C)CC[C@H](O)C(C)(C)[C@@H]3[C@@H](O[C@@H]3O[C@H](CO)[C@@H](O)[C@H](O)[C@H]3O[C@@H]3O[C@@H](C)[C@H](O)[C@@H](O)[C@H]3O)C[C@]12C						181225-33-2	Terpenes	Triterpenes	DR0028	HPLC≥98%	level1
M0070	FT3720PR	M+NH4	C42H70O12	73.43	91.85	-1.15	Ginsenoside Rk1	203.1797, 205.1949, 207.1747, 217.1953, 325.1132, 369.3157, 407.3677, 425.3781, 443.3896, 784.5202	784.522	784.522	10.775	POS	1.94187e+08	1.89754e+08	1.93908e+08	1.92616e+08	0.168881	KWDWBAISZWOAHD-MHOSXIPRSA-N	C=C(CCC=C(C)C)[C@H]1CC[C@]2(C)[C@@H]1[C@H](O)C[C@@H]1[C@@]3(C)CC[C@H](O[C@@H]4O[C@H](CO)[C@@H](O)[C@H](O)[C@H]4O[C@@H]4O[C@H](CO)[C@@H](O)[C@H](O)[C@H]4O)C(C)(C)[C@@H]3CC[C@]12C						494753-69-4	Terpenes	Triterpenes	HY-N2515	HPLC≥98%	level1
M0071	FT3758NR	M+Cl	C30H52O26	66.27	75.31	-3.59	1F-Fructofuranosylnystose	61.98727, 71.01282, 89.02346, 96.95924, 101.02367, 179.05579, 404.10547, 827.27081, 863.24762	863.25	863.247	0.849	NEG	1.94906e+07	1.57061e+07	2.30174e+07	1.94047e+07	0.0170136	QNTKVQQLMHZOKP-NEJDVEAASA-N	OC[C@H]1O[C@H](O[C@]2(CO[C@]3(CO[C@]4(CO[C@]5(CO)O[C@H](CO)[C@@H](O)[C@@H]5O)O[C@H](CO)[C@@H](O)[C@@H]4O)O[C@H](CO)[C@@H](O)[C@@H]3O)O[C@H](CO)[C@@H](O)[C@@H]2O)[C@H](O)[C@@H](O)[C@@H]1O						59432-60-9	Carbohydrates and Glycosides	Carbohydrates	HY-N2577	HPLC≥98%	level1
M0072	FT3778PR	M+H	C42H70O14	65.48	52.28	-1.25	Bupleuroside XIII	357.2820, 419.3312, 437.3432, 439.3601, 455.3519, 473.3631, 635.4114, 781.4748, 799.4867, 824.1764	799.486	799.485	6.223	POS	3.45834e+06	3.25525e+06	2.93057e+06	3.21472e+06	0.00281859	WTDAWGUIRRPECW-RHXGZTFBSA-N	C[C@H]1O[C@@H](O[C@H]2CC[C@@]3(C)[C@@H](CC[C@]4(C)[C@@H]3[C@H](O)C[C@@H]3C5=CC(C)(C)CC[C@]5(CO)[C@@H](O)C[C@]34C)[C@]2(C)CO)[C@H](O)[C@@H](O[C@@H]2O[C@H](CO)[C@@H](O)[C@H](O)[C@H]2O)[C@H]1O						197705-31-0	Terpenes	Triterpenes	DB0289-0005	HPLC≥98%	level1
M0073	FT3787PR	M+Na	C42H70O13	66.54	62.4	-0.62	Damulin A	305.18414, 365.10574, 805.47253	805.472	805.471	10.263	POS	3.12314e+06	3.25042e+06	2.86219e+06	3.07858e+06	0.00269923	BMSPHMYCTYOUPF-SNVBIOCGSA-N	O[C@@H]([C@@H]([C@@H](CO)O1)O)[C@@H](O[C@H]2[C@@H]([C@H]([C@@H]([C@@H](CO)O2)O)O)O)[C@@H]1O[C@H]3[C@H](O)C[C@]4(C)[C@@]5([H])C[C@@H](O)[C@@H]6[C@@H](/C(C)=C/C/C=C(C)\C)CC[C@@]6(C)[C@@](C)5CC[C@@]4([H])C3(C)C						1202868-74-3	Terpenes	Triterpenes	HY-16941	HPLC≥98%	level1
M0074	FT3790PR	M+Na	C42H72O13	69.99	75.05	-0.99	Ginsenoside F2	203.05283, 627.42444, 807.48828	807.488	807.487	9.491	POS	5.85187e+07	5.92454e+07	6.01615e+07	5.93085e+07	0.0520004	SWIROVJVGRGSPO-JBVRGBGGSA-N	CC(=CCCC(C)(C1CCC2(C1C(CC3C2(CCC4C3(CCC(C4(C)C)OC5C(C(C(C(O5)CO)O)O)O)C)C)O)C)OC6C(C(C(C(O6)CO)O)O)O)C	HMDB0039545	94104			9918692	62025-49-4	Terpenes	Triterpenes	HY-125848	HPLC≥98%	level1
M0075	FT3791PR	M+Na	C42H72O13	70.94	74.36	-0.74	20(S)-Ginsenoside Rg3	365.10562, 807.48828	807.488	807.487	9.877	POS	8.949e+07	8.74762e+07	8.75371e+07	8.81677e+07	0.0773035	RWXIFXNRCLMQCD-HCJUZYDBSA-N	O[C@@H]([C@@H]([C@@H](CO)O1)O)[C@@H](O[C@H]2[C@@H]([C@H]([C@@H]([C@@H](CO)O2)O)O)O)[C@@H]1O[C@H]3CC[C@]4(C)[C@@]5([H])C[C@@H](O)[C@]6([H])[C@@H](C(C)(O)CC/C=C(C)\C)CC[C@](C)6[C@@](C)5CCC4C3(C)C						14197-60-5	Terpenes	Triterpenes	HY-N0603	HPLC≥98%	level1
M0076	FT3829PR	M+NH4	C42H66O14	73.58	88.17	-1.97	Chikusetsusaponin Iva	149.1327, 189.1640, 191.1796, 201.1640, 203.1796, 205.1952, 247.1693, 393.3516, 439.3574, 812.4464	812.482	812.481	7.942	POS	1.8087e+07	1.92706e+07	1.95882e+07	1.89819e+07	0.016643	YOSRLTNUOCHBEA-SGVKAIFKSA-N	CC1(C)CC[C@]2(C(=O)O[C@@H]3O[C@H](CO)[C@@H](O)[C@H](O)[C@H]3O)CC[C@]3(C)C(=CC[C@@H]4[C@@]5(C)CC[C@H](O[C@@H]6O[C@H](C(=O)O)[C@@H](O)[C@H](O)[C@H]6O)C(C)(C)[C@@H]5CC[C@]43C)[C@@H]2C1						51415-02-2	Terpenes	Triterpenes	HY-N0818	HPLC≥98%	level1
M0077	FT3857PR	M+Na	C42H66O14	72.75	91.52	-1.1	Zingibroside R1	269.06339, 361.07458, 379.08456, 817.43665	817.436	817.435	9.44	POS	2.24336e+07	2.22303e+07	2.28827e+07	2.25155e+07	0.0197411	WJQOMUVKRDJBGZ-COUNGWPASA-N	CC1(C)CC[C@]2(C(=O)O)CC[C@]3(C)C(=CC[C@@H]4[C@@]5(C)CC[C@H](O[C@@H]6O[C@H](C(=O)O)[C@@H](O)[C@H](O)[C@H]6O[C@@H]6O[C@H](CO)[C@@H](O)[C@H](O)[C@H]6O)C(C)(C)[C@@H]5CC[C@]43C)[C@@H]2C1						80930-74-1	Terpenes	Triterpenes	HY-N6924	HPLC≥98%	level1
M0078	FT3884PR	M+Na	C42H72O14	74.96	94.72	-0.49	Pseudoginsenoside F11	823.48303	823.482	823.482	6.809	POS	5.30479e+08	4.9402e+08	5.63723e+08	5.29408e+08	0.464173	JBGYSAVRIDZNKA-JSCHQAEYSA-N	CC1OC(OC2C(OC3C[C@]4(C)C(CC(O)C5C([C@]6(C)CCC(C(C)(C)O)O6)CC[C@]54C)[C@@]4(C)CCC(O)C(C)(C)C34)OC(CO)C(O)C2O)C(O)C(O)C1O						69884-00-0	Terpenes	Triterpenes	HY-N0541	HPLC≥98%	level1
M0079	FT3885PR	M+Na	C42H72O14	74.51	91.28	-0.73	Ginsenoside Rg1	203.05275, 643.41937, 823.48309	823.483	823.482	5.409	POS	2.88774e+08	9.4604e+07	1.83517e+08	1.88965e+08	0.16568	YURJSTAIMNSZAE-HHNZYBFYSA-N	C1C[C@H](O)C(C)(C)[C@]2([H])[C@@H](O[C@H]3[C@H](O)[C@@H](O)[C@H](O)[C@@H](CO)O3)C[C@@]3(C)[C@]4(C)CC[C@@]([C@](O[C@H]5[C@H](O)[C@@H](O)[C@H](O)[C@@H](CO)O5)(C)CC/C=C(\C)/C)([H])[C@@]4([H])[C@H](O)C[C@]3([H])[C@@]12C		67294	LMPR0106080011	C08946	441923	22427-39-0	Terpenes	Triterpenes	HY-N0045	HPLC≥98%	level1
M0080	FT4005PR	M+K	C30H52O26	67.54	66.54	-0.69	Maltopentaose	867.23975	867.239	867.239	0.852	POS	3.80914e+07	1.30047e+08	3.58805e+07	6.80063e+07	0.0596264	FJCUPROCOFFUSR-GMMZZHHDSA-N	O=C[C@H](O)[C@@H](O)[C@H](O[C@H]1O[C@H](CO)[C@@H](O[C@H]2O[C@H](CO)[C@@H](O[C@H]3O[C@H](CO)[C@@H](O[C@H]4O[C@H](CO)[C@@H](O)[C@H](O)[C@H]4O)[C@H](O)[C@H]3O)[C@H](O)[C@H]2O)[C@H](O)[C@H]1O)[C@H](O)CO						34620-76-3	Carbohydrates and Glycosides	Carbohydrates	HY-N1495	HPLC≥98%	level1
M0081	FT4073NR	M-H	C48H76O19	73.52	96.7	-3.04	Chikusetsusaponin V	569.38593, 793.44025, 955.49341, 955.97729, 956.48956	955.497	955.494	7.268	NEG	5.09195e+08	5.09645e+08	5.24268e+08	5.14369e+08	0.450988	NFZYDZXHKFHPGA-QQHDHSITSA-N	CC1(CCC2(CCC3(C(=CCC4C3(CCC5C4(CCC(C5(C)C)OC6C(C(C(C(O6)C(=O)O)O)O)OC7C(C(C(C(O7)CO)O)O)O)C)C)C2C1)C)C(=O)OC8C(C(C(C(O8)CO)O)O)O)C		71771		C17543	11815492	34367-04-9	Terpenes	Triterpenes	HY-N0607	HPLC≥98%	level1
M0082	FT4097NR	M-H	C48H82O19	65.56	56.23	-3.43	Mogroside IIIA2	637.43323, 915.53552, 961.54132	961.544	961.541	5.959	NEG	2.29404e+07	2.25472e+07	2.2485e+07	2.26575e+07	0.0198656	PASFPXYDHLIVRF-AFBORMSVSA-N	C[C@H](CC[C@@H](O[C@@H]1O[C@H](CO)[C@@H](O)[C@H](O)[C@H]1O)C(C)(C)O)[C@H]1CC[C@@]2(C)[C@H]3CC=C4[C@@H](CC[C@H](O[C@@H]5O[C@H](CO[C@@H]6O[C@H](CO)[C@@H](O)[C@H](O)[C@H]6O)[C@@H](O)[C@H](O)[C@H]5O)C4(C)C)[C@]3(C)[C@H](O)C[C@]12C						88901-43-3	Terpenes	Triterpenes	DL0183	HPLC≥98%	level1
M0083	FT4115PR	M+Na	C47H80O17	68.5	70.63	-0.75	Notoginsenoside Fe	335.09479, 365.10526, 789.47693, 939.53003	939.53	939.529	8.647	POS	3.3185e+07	3.65967e+07	3.51233e+07	3.49684e+07	0.0306595	MYBAONSAUGZRAX-UHFFFAOYSA-N	CC(C)=CCCC(C)(OC1OC(COC2OC(CO)C(O)C2O)C(O)C(O)C1O)C1CCC2(C)C1C(O)CC1C3(C)CCC(OC4OC(CO)C(O)C(O)C4O)C(C)(C)C3CCC21C	HMDB0034737				73157876	88105-29-7	Terpenes	Triterpenes	HY-N0046	HPLC≥98%	level1
M0084	FT4120PR	M+NH4	C46H70O19	76.29	96.81	-0.64	Spinacoside C	189.1639, 191.1797, 201.1641, 203.1797, 205.1953, 247.1696, 309.0456, 393.3519, 439.3574, 944.4876	944.486	944.486	8.055	POS	2.21762e+07	2.39753e+07	2.28774e+07	2.30097e+07	0.0201744	DVEJWYUSLPQXTD-UHFFFAOYSA-N	CC1(C)CCC2(CCC3(C)C(=CCC4C5(C)CCC(OC6OC(C(O)C(OC(OCC(O)=O)C(O)=O)C6O)C(O)=O)C(C)(C)C5CCC34C)C2C1)C(=O)OC1OC(CO)C(O)C(O)C1O	HMDB0034870	90258			85118552	182322-57-2	Terpenes	Triterpenes	STC3660105	HPLC≥98%	level1
M0085	FT4121PR	M+NH4	C47H74O18	73.64	94.12	-0.74	Araloside A	189.16414, 191.17979, 201.16399, 203.17986, 205.1954, 247.16931, 439.35748	944.523	944.522	7.613	POS	1.39783e+07	1.51338e+07	1.43303e+07	1.44808e+07	0.0126964	KQSFNXMDCOFFGW-KKMCDRJMSA-N	CC1(C)CC[C@]2(C(=O)OC3OC(CO)C(O)C(O)C3O)CC[C@]3(C)C(=CCC4[C@@]5(C)CCC(OC6OC(C(=O)O)C(OC7OC(CO)C(O)C7O)C(O)C6O)C(C)(C)C5CC[C@]43C)C2C1						7518-22-1	Terpenes	Triterpenes	HY-N2115	HPLC≥98%	level1
M0086	FT4127PR	M+H	C48H82O18	70.69	82.93	-0.42	11-Deoxymogroside IIIE	326.1169, 407.3678, 425.3781, 426.3802, 443.3907, 487.1667, 587.4318, 605.4421, 749.4850, 767.4934	947.558	947.558	6.95	POS	1.90668e+07	4.80151e+07	4.22544e+07	3.64454e+07	0.0319545	VBXCGAFICHYWFL-IFXIQZSYSA-N	CC(CCC(O[C@@H]1O[C@H](CO)[C@@H](O)[C@H](O)[C@H]1O[C@@H]1O[C@H](CO)[C@@H](O)[C@H](O)[C@H]1O)C(C)(C)O)C1CCC2(C)C3CC=C4C(CCC(O[C@@H]5O[C@H](CO)[C@@H](O)[C@H](O)[C@H]5O)C4(C)C)C3(C)CCC12C						1793003-47-0	Terpenes	Triterpenes	DT0167	HPLC≥98%	level1
M0087	FT4128PR	M+H	C48H82O18	74.8	93.05	-0.53	Gynosaponin S	305.1952, 325.1129, 407.3675, 425.3781, 443.3879, 487.1657, 587.4312, 605.4410, 749.4834, 767.4974	947.558	947.558	8.309	POS	1.34584e+08	2.40684e+08	2.29624e+08	2.01631e+08	0.176785	ZRBFCAALKKNCJG-SJYBZOGZSA-N	CC(=CCCC(C)(C1CCC2(C1C(CC3C2(CCC4C3(CCC(C4(C)C)OC5C(C(C(C(O5)CO)O)O)O)C)C)O)C)OC6C(C(C(C(O6)COC7C(C(C(C(O7)CO)O)O)O)O)O)O)C	HMDB0039547	94106			44584555	80321-69-3	Terpenes	Triterpenes	HY-N0553	HPLC≥98%	level1
M0088	FT4156PR	M+Na	C48H82O18	75.21	92.22	-0.21	Ginsenoside Re	789.47675, 969.53998	969.54	969.54	5.36	POS	179727745	1.82573e+08	2.07137e+08	1.89813e+08	0.166424	PWAOOJDMFUQOKB-PAIZMVDGSA-N	CC(C)=CCC[C@](C)(O[C@@H]1O[C@H](CO)[C@@H](O)[C@H](O)[C@H]1O)[C@@H]1CC[C@]2(C)[C@@H]1[C@H](O)C[C@@H]1[C@@]3(C)CC[C@H](O)C(C)(C)[C@H]3[C@@H](O[C@@H]3O[C@H](CO)[C@@H](O)[C@H](O)[C@H]3O[C@@H]3O[C@@H](C)[C@H](O)[C@@H](O)[C@H]3O)C[C@]12C						52286-59-6	Terpenes	Triterpenes	HY-N0044	HPLC≥98%	level1
M0089	FT4158PR	M+Na	C48H82O18	75.75	97.72	-0.52	Ginsenoside Rd	789.47729, 969.54077	969.54	969.54	7.874	POS	1.61165e+08	1.59835e+08	1.55599e+08	1.58866e+08	0.139291	RLDVZILFNVRJTL-IWFVLDDISA-N	C1C[C@H](O[C@H]2[C@H](O[C@H]3[C@H](O)[C@@H](O)[C@H](O)[C@@H](CO)O3)[C@@H](O)[C@H](O)[C@@H](CO)O2)C(C)(C)[C@]2([H])CC[C@@]3(C)[C@]4(C)CC[C@@]([C@](O[C@H]5[C@H](O)[C@@H](O)[C@H](O)[C@@H](CO)O5)(C)CC/C=C(\C)/C)([H])[C@@]4([H])[C@H](O)C[C@]3([H])[C@@]12C			LMPR0106080014		11679800	52705-93-8	Terpenes	Triterpenes	HY-N0043	HPLC≥98%	level1
M0090	FT4180NR	M+FA-H	C47H80O18	70.78	82.86	-3.27	Notoginsenoside R1	89.02343, 799.48798, 931.53107, 977.53778	977.539	977.536	5.218	NEG	4.06654e+07	4.02732e+07	4.12483e+07	4.0729e+07	0.0357103	LLPWNQMSUYAGQI-OOSPGMBYSA-N	CC(=CCCC(C)(C1CCC2(C1C(CC3C2(CC(C4C3(CCC(C4(C)C)O)C)OC5C(C(C(C(O5)CO)O)O)OC6C(C(C(CO6)O)O)O)C)O)C)OC7C(C(C(C(O7)CO)O)O)O)C		67307		C08961	441934	80418-24-2	Terpenes	Triterpenes	HY-N0615	HPLC≥98%	level1
M0091	FT4239NR	M+FA-H	C48H80O18	67.94	75.73	-2.12	Nepasaikosaponin K	89.02342, 943.5307, 989.54468	989.537	989.535	6.862	NEG	1.71887e+06	1.58846e+06	1.54914e+06	1.61882e+06	0.00141935	BHFXAIXRWOFWOS-XRWUOUDGSA-N	C[C@@H]1O[C@@H](O[C@@H]2[C@@H](CO[C@@H]3O[C@H](CO)[C@@H](O)[C@H](O)[C@H]3O)O[C@@H](O[C@H]3CC[C@@]4(C)[C@@H](CC[C@]5(C)[C@@H]4CC=C4[C@@H]6CC(C)(C)CC[C@]6(CO)[C@@H](O)C[C@]45C)[C@]3(C)CO)[C@H](O)[C@H]2O)[C@H](O)[C@H](O)[C@H]1O						405229-61-0	Terpenes	Triterpenes	DC0192-0010	HPLC≥98%	level1
M0092	FT4250PR	M+NH4	C36H62O31	69.91	82.7	-0.69	Maltohexaose	127.0393, 145.0497, 163.0603, 271.0813, 289.0920, 325.1131, 343.1237, 487.1663, 505.1787, 1008.3648	1008.36	1008.36	1.077	POS	1.61644e+07	7.11322e+06	2.21686e+07	1.51487e+07	0.0132821	OCIBBXPLUVYKCH-MPPHHVFLSA-N	OC[C@@H]1O[C@@H](O[C@H]2[C@H](CO)O[C@@H](O[C@H]3[C@H](CO)O[C@@H](O)[C@@H](O)[C@@H]3O)[C@@H](O)[C@@H]2O)[C@@H](O)[C@H](O)[C@H]1O[C@@H]1O[C@@H](CO)[C@H](O[C@@H]2O[C@@H](CO)[C@H](O[C@@H]3O[C@@H](CO)[C@H](O)[C@@H](O)[C@@H]3O)[C@@H](O)[C@@H]2O)[C@@H](O)[C@@H]1O						34620-77-4	Carbohydrates and Glycosides	Carbohydrates	HY-N2559	HPLC≥98%	level1
M0093	FT4303NR	M+Cl	C48H82O19	55.24	51.75	9.42	Gypenoside XLVI	997.50568	997.496	997.505	7.539	NEG	7.52158e+06	8.10444e+06	7.25941e+06	7.62848e+06	0.00668848	VENRSYBHHVDBDC-UHFFFAOYSA-N	CC(C)=CCCC(C)(OC1OC(CO)C(O)C(O)C1O)C1CCC2(C)C1C(O)CC1C3(C)CC(O)C(OC4OC(CO)C(O)C(O)C4OC4OC(CO)C(O)C(O)C4O)C(C)(C)C3CCC12C						94705-70-1	Terpenes	Triterpenes	HY-N6252	HPLC≥98%	level1
M0094	FT4315PR	M+Na	C53H90O22	74.37	85.67	-0.27	Ginsenoside Rb2	335.09445, 365.1051, 789.47656, 1101.58167	1101.58	1101.58	7.388	POS	7.21165e+07	7.63935e+07	7.22887e+07	7.35996e+07	0.0645305	NODILNFGTFIURN-GZPRDHCNSA-N	CC(C)=CCC[C@](C)(O[C@@H]1O[C@H](CO[C@@H]2OC[C@H](O)[C@H](O)[C@H]2O)[C@@H](O)[C@H](O)[C@H]1O)[C@H]1CC[C@]2(C)[C@@H]1[C@H](O)C[C@@H]1[C@@]3(C)CC[C@H](O[C@@H]4O[C@H](CO)[C@@H](O)[C@H](O)[C@H]4O[C@@H]4O[C@H](CO)[C@@H](O)[C@H](O)[C@H]4O)C(C)(C)[C@@H]3CC[C@]12C			LMPR0106080016		6917976	11021-13-9	Terpenes	Triterpenes	HY-N0040	HPLC≥98%	level1
M0095	FT4316PR	M+Na	C53H90O22	73.63	85.8	-0.18	Ginsenoside Rc	335.09476, 789.47723, 1101.58264	1101.58	1101.58	7.14	POS	7.29435e+07	7.0919e+07	7.48583e+07	7.29069e+07	0.0639232	JDCPEKQWFDWQLI-NHMFXPJMSA-N	CC(C)=CCC[C@](C)(OC1OC(COC2OC(CO)C(O)C2O)C(O)C(O)C1O)[C@H]1CC[C@]2(C)[C@@H]1[C@H](O)C[C@@H]1[C@@]3(C)CC[C@H](OC4OC(CO)C(O)C(O)C4OC4OC(CO)C(O)C(O)C4O)C(C)(C)[C@@H]3CC[C@]12C						11021-14-0	Terpenes	Triterpenes	HY-N0042	HPLC≥98%	level1
M0096	FT4326PR	M+H	C54H92O23	75.81	94.51	-0.63	Ginsenoside Rb1	163.0602, 289.0919, 325.1129, 407.3674, 425.3778, 443.3890, 487.1660, 587.4312, 605.4427, 649.2186	1109.61	1109.61	6.933	POS	1.66279e+08	1.69121e+08	6.36166e+07	1.33005e+08	0.116616	GZYPWOGIYAIIPV-UHFFFAOYSA-N	CC(C)=CCCC(C)(OC1OC(COC2OC(CO)C(O)C(O)C2O)C(O)C(O)C1O)C1CCC2(C)C1C(O)CC1C3(C)CCC(OC4OC(CO)C(O)C(O)C4OC4OC(CO)C(O)C(O)C4O)C(C)(C)C3CCC21C	HMDB0035892	91096			432524	41753-43-9	Terpenes	Triterpenes	HY-N0039	HPLC≥98%	level1
M0097	FT4339NR	M+FA-H	C48H82O19	65.19	71.41	-3.37	Mogroside III-E	961.54083, 1007.55115	1007.55	1007.55	6.196	NEG	2.85125e+07	3.06761e+07	3.3892e+07	3.10268e+07	0.0272037	QATISCJMIITVAB-GOQJFNDMSA-N	CC(CCC(OC1OC(CO)C(O)C(O)C1OC1OC(CO)C(O)C(O)C1O)C(C)(C)O)C1CC[C@@]2(C)[C@@H]3CC=C4[C@H](CCC(OC5OC(CO)C(O)C(O)C5O)C4(C)C)[C@]3(C)C(O)C[C@]12C						88901-37-5	Terpenes	Triterpenes	HY-N6928	HPLC≥98%	level1
M0098	FT4381PR	M+Na	C54H92O24	71.17	79.35	-0.09	Mogroside IV	365.10565, 805.47217, 1147.58936	1147.59	1147.59	5.739	POS	1.28845e+07	1.17044e+07	1.4261e+07	1.29499e+07	0.0113542	WRPAFPPCKSYACJ-ZBYJYCAASA-N	CC(CC[C@@H](O[C@@H]1O[C@H](CO)[C@@H](O)[C@H](O)[C@H]1O[C@H]1O[C@@H](CO)[C@H](O)[C@@H](O)[C@@H]1O)C(C)(C)O)[C@H]1CC[C@@]2(C)[C@H]3CC=C4[C@H](CC[C@H](O[C@@H]5O[C@H](CO[C@@H]6O[C@H](CO)[C@@H](O)[C@H](O)[C@H]6O)[C@@H](O)[C@H](O)[C@H]5O)C4(C)C)[C@]3(C)[C@H](O)C[C@]12C						89590-95-4	Terpenes	Triterpenes	HY-N6945	HPLC≥98%	level1
M0099	FT4411PR	M+Na	C42H72O36	73.15	80.52	-0.68	Fructo-oligosaccharide DP7/GF6	347.09485, 509.14832, 527.15936, 1175.36987	1175.37	1175.37	1.082	POS	1.94641e+07	2.15471e+07	1.84404e+07	1.98172e+07	0.0173753	RUCFLBDDUFAPAQ-LYUODHIZSA-N	OC[C@H]1O[C@H](O[C@]2(CO[C@]3(CO[C@]4(CO[C@]5(CO[C@]6(CO[C@]7(CO)O[C@H](CO)[C@@H](O)[C@@H]7O)O[C@H](CO)[C@@H](O)[C@@H]6O)O[C@H](CO)[C@@H](O)[C@@H]5O)O[C@H](CO)[C@@H](O)[C@@H]4O)O[C@H](CO)[C@@H](O)[C@@H]3O)O[C@H](CO)[C@@H](O)[C@@H]2O)[C@H](O)[C@@H](O)[C@@H]1O						62512-20-3	Carbohydrates and Glycosides	Carbohydrates	HY-N6837	HPLC≥98%	level1
M0100	FT4434NR	M+FA-H	C36H62O31	63.53	59.09	-3.38	1,1,1,1-Kestohexaose	89.0247, 305.27829, 989.3233	1035.33	1035.33	1.108	NEG	1.34319e+07	1.00536e+07	9.19197e+06	1.08925e+07	0.00955031	BWRYDXSZCCQXIF-TWMOFSFSSA-N	OC[C@H]1O[C@H](O[C@]2(CO[C@]3(CO[C@]4(CO[C@]5(CO[C@]6(CO)O[C@H](CO)[C@@H](O)[C@@H]6O)O[C@H](CO)[C@@H](O)[C@@H]5O)O[C@H](CO)[C@@H](O)[C@@H]4O)O[C@H](CO)[C@@H](O)[C@@H]3O)O[C@H](CO)[C@@H](O)[C@@H]2O)[C@H](O)[C@@H](O)[C@@H]1O						62512-19-0	Carbohydrates and Glycosides	Carbohydrates	HY-N6838	HPLC≥98%	level1
M0101	FT4506PR	M+Na	C48H82O41	68.74	79.83	1.72	Fructo-oligosaccharide DP8/GF7	347.09503, 509.14816, 671.20166, 689.211, 1336.91467, 1337.42224	1337.42	1337.42	1.063	POS	7277329	9.69623e+06	1.35557e+07	1.01764e+07	0.00892246	YXHDBCCSNMFRIG-XZASVILLSA-N	OC[C@H]1O[C@H](O[C@]2(CO[C@]3(CO[C@]4(CO[C@]5(CO[C@]6(CO[C@]7(CO[C@]8(CO)O[C@H](CO)[C@@H](O)[C@@H]8O)O[C@H](CO)[C@@H](O)[C@@H]7O)O[C@H](CO)[C@@H](O)[C@@H]6O)O[C@H](CO)[C@@H](O)[C@@H]5O)O[C@H](CO)[C@@H](O)[C@@H]4O)O[C@H](CO)[C@@H](O)[C@@H]3O)O[C@H](CO)[C@@H](O)[C@@H]2O)[C@H](O)[C@@H](O)[C@@H]1O						62512-21-4	Carbohydrates and Glycosides	Carbohydrates	HY-N6836	HPLC≥98%	level1
M0102	FT4585NR	M-H	C53H84O23	67.64	65.74	-2.94	Araloside C	731.44043, 1087.53638	1087.54	1087.54	7.239	NEG	1.55091e+07	1.4552e+07	1.49731e+07	1.50114e+07	0.0131617	DBUJWVDNMXCCKD-MVIACUKKSA-N	CC1(CCC2(CCC3(C(=CCC4C3(CCC5C4(CCC(C5(C)C)OC6C(C(C(C(O6)C(=O)O)OC7C(C(C(CO7)O)OC8C(C(C(C(O8)CO)O)O)O)O)O)O)C)C)C2C1)C)C(=O)OC9C(C(C(C(O9)CO)O)O)O)C	HMDB0034537	90003			154572707	55446-15-6	Terpenes	Triterpenes	HS191219B1	HPLC≥98%	level1
M0103	FT4817NR	M+FA-H	C54H92O24	68.81	64.87	-2.74	Mogroside IVe	89.02338, 179.05569, 1123.59253	1169.6	1169.6	5.524	NEG	8.48021e+06	7.84968e+06	5.78098e+06	7.37029e+06	0.00646211	WRPAFPPCKSYACJ-URPQRPGXSA-N	C[C@@H](CC[C@H](OC1O[C@@H](CO)[C@H](O)[C@@H](O)C1OC1O[C@@H](CO)[C@H](O)[C@@H](O)C1O)C(C)(C)O)[C@@H]1CCC2(C)[C@H]3CC=C4[C@H](CC[C@@H](OC5O[C@@H](COC6O[C@@H](CO)[C@H](O)[C@@H](O)[C@@H]6O)[C@H](O)[C@@H](O)[C@@H]5O)C4(C)C)C3(C)[C@@H](O)CC12C						88915-64-4	Terpenes	Triterpenes	DL0304	GC≥98%	level1
M0104	FT0016NR	M-H	C3H4O4	55.5	55.71	9.71	Hydroxypyruvic acid	59.00975, 59.01346, 103.00411	103.002	103.003	1.146	NEG	3.24282e+07	3.22117e+07	3.23664e+07	3.23354e+07	0.028351	HHDDCCUIIUWNGJ-UHFFFAOYSA-N	OCC(=O)C(O)=O	HMDB0001352	403923		C00168	964		Organic acids and derivatives		msmls-lot-230-13	HPLC≥98%	level1
M0105	FT0082PR	M+H	C4H5N3O	65.63	76.31	-3.57	Cytosine	69.04546, 70.06583, 95.02459, 112.05097	112.051	112.051	0.922	POS	4.71479e+07	4.19181e+07	3.97236e+07	4.29298e+07	0.0376399	OPTASPLRGRRNAP-UHFFFAOYSA-N	NC1=CC=NC(=O)N1	HMDB0000630	283		C00380	597		Organoheterocyclic compounds		HY-I0626	HPLC≥98%	level1
M0106	FT0098PR	M+H	C5H9NO2	63.34	69.66	-2.58	L-Proline	70.0659, 100.02498, 116.07116	116.071	116.071	0.737	POS	1.87274e+07	2.14377e+07	1.79741e+07	1.93798e+07	0.0169917	ONIBWKKTOPOVIA-BYPYZUCNSA-N	OC(=O)[C@@H]1CCCN1	HMDB0000162	29		C00148	145742		Amino Acids, Peptides and derivatives	Amino Acids	HY-Y0252	HPLC≥98%	level1
M0107	FT0105NR	M-H	C4H4O4	59.27	70.49	7.83	Fumaric acid	71.00896, 71.01385, 97.93201, 99.92628, 114.92506, 114.93504, 115.00311, 115.92171	115.002	115.003	1.336	NEG	7.12426e+07	7.11422e+07	7.64077e+07	7.29308e+07	0.0639441	VZCYOOQTPOCHFL-OWOJBTEDSA-N	OC(=O)\C=C\C(O)=O	HMDB0000134	3242		C00122	444972		Carboxylic acid and derivatives		HY-W015883	HPLC≥98%	level1
M0108	FT0122NR	M-H	C4H9NO3	59.56	71.97	8.47	L-Threonine	59.01347, 71.0137, 72.00899, 74.01962, 74.02466, 89.02407, 112.65036, 117.92954, 118.05003	118.049	118.05	0.797	NEG	7.2999e+06	7.46485e+06	7.98022e+06	7.58166e+06	0.00664743	AYFVYJQAPQTCCC-GBXIJSLDSA-N	C[C@@H](O)[C@H](N)C(O)=O	HMDB0000167	32		C00188	6288		Amino Acids, Peptides and derivatives	Amino Acids	HY-N0658	HPLC≥98%	level1
M0109	FT0130NR	M-H	C7H6O2	63.22	67.27	7.44	p-Hydroxybenzaldehyde	121.01944, 121.02858	121.028	121.029	4.766	NEG	1.88369e+07	1.84109e+07	1.94928e+07	18913557	0.016583	RGHHSNMVTDWUBI-UHFFFAOYSA-N	OC1=CC=C(C=O)C=C1	HMDB0011718	62451		C00633	126		Phenols	Monophenols	HY-Y0313	HPLC≥98%	level1
M0110	FT0133PR	M+H	C6H6N2O	74.77	88.39	-1.63	Nicotinamide	80.0502, 96.04501, 123.05573, 124.03965	123.056	123.055	1.184	POS	1.68406e+08	1.95974e+08	1.84508e+08	1.82963e+08	0.160418	DFPAKSUCGFBDDF-UHFFFAOYSA-N	NC(=O)C1=CC=CN=C1	HMDB0001406	1497		C00153	936		Pyridines and derivatives		HY-B0150	HPLC≥98%	level1
M0111	FT0139PR	M+H	C6H5NO2	70.12	66.85	-1.61	Niacin	80.05012, 96.045, 97.02914, 112.03979, 124.03967, 124.06097, 124.07607, 124.08708, 140.0343	124.04	124.039	1.184	POS	1.23696e+08	1.35501e+08	1.33566e+08	1.30921e+08	0.114789	PVNIIMVLHYAWGP-UHFFFAOYSA-N	OC(=O)C1=CN=CC=C1	HMDB0001488	240		C00253	938		Pyridines and derivatives		HY-B0143	HPLC≥98%	level1
M0112	FT0181PR	M+H	C5H7NO3	75.17	85.67	-0.77	Pyroglutamic acid	84.04512, 130.05019	130.05	130.05	1.222	POS	1.54021e+09	1.77102e+09	1.73113e+09	1.68078e+09	1.47368	ODHCTXKNWHHXJC-VKHMYHEASA-N	OC(=O)[C@@H]1CCC(=O)N1	HMDB0000267	3251		C01879	7405		Amino Acids, Peptides and derivatives	Amino Acids	HY-76082	HPLC≥98%	level1
M0113	FT0189NR	M-H	C6H12O3	61.95	73.1	6.87	Leucinic acid	85.0596, 85.06593, 131.07062	131.07	131.07	4.766	NEG	1.77396e+07	1.85963e+07	1.89342e+07	1.84234e+07	0.0161532	LVRFTAZAXQPQHI-UHFFFAOYSA-N	C(=O)(O)C(O)CC(C)C	HMDB0000665	64935	LMFA01050381		92779		Amino Acids, Peptides and derivatives	Amino Acids	219819	HPLC≥98%	level1
M0114	FT0190NR	M-H	C5H12N2O2	57.47	54.49	6.87	L-Ornithine	88.0406, 95.0256, 113.0252, 113.0363, 114.0188, 115.0043, 131.0455, 131.0718, 131.0818, 132.0294	131.081	131.082	0.759	NEG	2.38822e+07	2.32763e+07	2.08591e+07	2.26725e+07	0.0198788	AHLPHDHHMVZTML-BYPYZUCNSA-N	NCCC[C@H](N)C(O)=O	HMDB0000214	45121		C00077	6262		Amino Acids, Peptides and derivatives	Amino Acids	HY-W017018	HPLC≥98%	level1
M0115	FT0210PR	M+H	C6H13NO2	75.98	87.32	-0.76	L-Isoleucine	86.09714, 132.10239	132.102	132.102	1.495	POS	1.66191e+09	1.53636e+09	1.51831e+09	1.57219e+09	1.37846	AGPKZVBTJJNPAG-WHFBIAKZSA-N	C([C@@H](N)[C@@H](C)CC)(=O)O	HMDB0000172	23	LMFA01100047	C00407	6306		Amino Acids, Peptides and derivatives	Amino Acids	HY-N0771	HPLC≥98%	level1
M0116	FT0213NR	M-H	C4H6O5	68.93	86.9	6.77	Malic acid	71.00901, 71.01389, 72.99317, 89.02478, 114.99476, 115.00468, 133.01566	133.012	133.013	0.918	NEG	3.37627e+09	3.74133e+09	3.68065e+09	3.59941e+09	3.15589	BJEPYKJPYRNKOW-REOHCLBHSA-N	O[C@@H](CC(O)=O)C(O)=O	HMDB0000156	45931		C00149	222656		Organic acids and derivatives		HY-Y1069	HPLC≥98%	level1
M0117	FT0233NR	M-H	C7H6O3	64.82	77.51	5.84	Salicylic acid	93.03365, 136.86171, 137.02373	137.023	137.024	5.806	NEG	3.73497e+07	4.09235e+07	4.27177e+07	4.03303e+07	0.0353607	YGSDEFSMJLZEOE-UHFFFAOYSA-N	OC(=O)C1=C(O)C=CC=C1	HMDB0001895	616		C00805	338				HY-B0167	HPLC≥98%	level1
M0118	FT0237PR	M+H	C5H5N5	74.93	93.82	0	Adenine	136.06207	136.062	136.062	1.101	POS	3.40157e+08	3.43329e+08	3.74577e+08	3.52687e+08	0.309228	GFFGJBXGBJISGV-UHFFFAOYSA-N	NC1=C2NC=NC2=NC=N1	HMDB0000034	85		C00147	190		Imidazopyrimidines		HY-B0152	HPLC≥98%	level1
M0119	FT0248NR	M-H	C6H11NO3	62.51	72.06	4.86	4-Acetamidobutanoic acid	58.0291, 63.7162, 90.3698, 100.0761, 102.0554, 115.9211, 118.0535, 144.0466, 144.0680, 145.0510	144.065	144.066	1.653	NEG	9.69064e+06	1.02512e+07	1.13479e+07	1.04299e+07	0.00914473	UZTFMUBKZQVKLK-UHFFFAOYSA-N	CC(=O)NCCCC(O)=O	HMDB0003681	44719		C02946	18189		Amino Acids, Peptides and derivatives	Amino Acids	HY-101411	HPLC≥98%	level1
M0120	FT0249PR	M+H	C7H7NO2	78.21	99.6	-0.72	4-Aminobenzoic acid	94.06573, 95.04966, 120.0448, 138.05516	138.055	138.055	3.338	POS	1.09063e+08	1.18136e+08	1.11843e+08	1.13014e+08	0.0990881	ALYNCZNDIQEVRV-UHFFFAOYSA-N	NC1=CC=C(C=C1)C(O)=O	HMDB0001392	3261		C00568	978				20231	HPLC≥98%	level1
M0121	FT0262NR	M-H	C5H8O5	64.46	79.29	5.44	3-Hydroxyglutaric acid	58.3812, 81.5596, 83.2002, 85.0296, 87.0089, 101.0241, 103.0406, 129.0185, 144.2848, 147.0291	147.028	147.029	0.975	NEG	3.24241e+07	3.61536e+07	3.08722e+07	3.315e+07	0.0290651	ZQHYXNSQOIDNTL-UHFFFAOYSA-N	OC(CC(O)=O)CC(O)=O	HMDB0000428	5417			181976		Organic acids and derivatives		HY-113411	HPLC≥98%	level1
M0122	FT0285NR	M-H	C7H6O4	68.91	96.78	5.23	Pyrocatechuic acid	109.02861, 153.01869	153.018	153.019	4.579	NEG	9.02031e+06	9.94271e+06	9.73165e+06	9.56489e+06	0.00838628	GLDQAMYCGOIJDV-UHFFFAOYSA-N	OC(=O)C1=C(O)C(O)=CC=C1	HMDB0000397	3276		C00196	19				HY-Y0202	HPLC≥98%	level1
M0123	FT0286NR	M-H	C7H6O4	60.24	55.9	4.57	Protocatechuic acid	82.03007, 109.021, 109.03038, 153.02122	153.018	153.019	3.494	NEG	3.15079e+06	3.37446e+06	3.44753e+06	3.32426e+06	0.00291464	YQUVCSBJEUQKSH-UHFFFAOYSA-N	OC(=O)C1=CC(O)=C(O)C=C1	HMDB0001856	3277		C00230	72				HY-N0294	HPLC≥98%	level1
M0124	FT0288NR	M-H	C4H11O4P	70.49	95.73	4.57	Diethyl phosphate	78.95798, 125.00003, 153.03143	153.031	153.032	1.632	NEG	3.3299e+07	3.54064e+07	3.51505e+07	3.46186e+07	0.0303529	UCQFCFPECQILOL-UHFFFAOYSA-N	CCOP(O)(=O)OCC	HMDB0012209			C06608	654		Organic acids and derivatives		HY-101417	HPLC≥98%	level1
M0125	FT0300PR	M+H	C5H11N3O2	70.4	89.35	0	4-Guanidinobutanoic acid	60.05645, 84.04488, 86.06073, 87.04475, 104.07121, 111.05598, 128.08183, 146.09267	146.092	146.092	1.151	POS	1.42028e+08	1.84313e+08	1.53759e+08	1.60033e+08	0.140313	TUHVEAJXIMEOSA-UHFFFAOYSA-N	NC(=N)NCCCC(O)=O	HMDB0003464	4155		C01035	500		Amino Acids, Peptides and derivatives	Amino Acids	HY-113286	HPLC≥98%	level1
M0126	FT0304PR	M+H	C7H19N3	70.97	78.81	0.68	Spermidine	58.06601, 72.08151, 75.09249, 84.08141, 112.11256, 129.13914, 130.0862, 146.1655	146.165	146.165	0.713	POS	1.07707e+08	1.30167e+08	9.38981e+07	1.10591e+08	0.0969633	ATHGHQPFGPMSJY-UHFFFAOYSA-N	NCCCCNCCCN	HMDB0001257	254		C00315	1102				HY-B1776	HPLC≥98%	level1
M0127	FT0308NR	M-H	C4H6N4O3	62.92	70.67	4.46	Allantoin	112.0411, 113.0251, 114.0216, 114.0317, 114.0568, 127.0048, 140.0116, 157.0157, 157.0364, 158.0451	157.035	157.036	0.876	NEG	8.785e+06	2.87695e+07	3.02852e+07	2.26132e+07	0.0198268	POJWUDADGALRAB-UHFFFAOYSA-N	NC(=O)NC1NC(=O)NC1=O	HMDB0000462	89		C01551	204		Organoheterocyclic compounds		HY-N0543	HPLC≥98%	level1
M0128	FT0315NR	M-H	C7H13NO3	71.62	90.68	4.43	Acetylvaline	114.0916, 116.07086, 158.08168	158.081	158.082	4.031	NEG	2.25231e+07	2.49538e+07	2.21692e+07	2.32154e+07	0.0203547	IHYJTAOFMMMOPX-LURJTMIESA-N	CC(C)[C@H](NC(C)=O)C(O)=O	HMDB0011757				66789		Amino Acids, Peptides and derivatives	Amino Acids	HY-W015466	HPLC≥98%	level1
M0129	FT0315PR	M+H	C5H10N2O3	74.62	83.01	0	L-Glutamine	84.04507, 101.07166, 102.05576, 130.05014, 147.07718	147.076	147.076	0.872	POS	1.0766e+08	3.2688e+08	2.19848e+08	2.18129e+08	0.191251	ZDXPYRJPNDTMRX-VKHMYHEASA-N	N[C@@H](CCC(N)=O)C(O)=O	HMDB0000641	18		C00064	5961		Amino Acids, Peptides and derivatives	Amino Acids	HY-N0390	HPLC≥98%	level1
M0130	FT0316PR	M+H	C6H14N2O2	71.42	75.06	0	L-Lysine	84.08147, 130.08649	147.113	147.113	0.728	POS	6.5309e+07	7.16104e+07	6.4145e+07	6.70214e+07	0.0587629	KDXKERNSBIXSRK-YFKPBYRVSA-N	NCCCC[C@H](N)C(O)=O	HMDB0000182	25		C00047	5962		Amino Acids, Peptides and derivatives	Amino Acids	HY-N0469	HPLC≥98%	level1
M0131	FT0327PR	M+H	C5H9NO4	64.23	50.66	0	L-Glutamic acid	130.0507, 130.0978, 131.0542, 145.9999, 148.0397, 148.0972, 148.1087, 149.0235, 149.1078, 152.0822	148.06	148.06	0.88	POS	2.94979e+07	7.9959e+07	7.55553e+07	6.16707e+07	0.0540715	WHUUTDBJXJRKMK-VKHMYHEASA-N	N[C@@H](CCC(O)=O)C(O)=O	HMDB0000148	19		C00025	33032		Amino Acids, Peptides and derivatives	Amino Acids	HY-14608	HPLC≥98%	level1
M0132	FT0329NR	M-H	C8H16O3	67.04	69.79	4.4	(S)-3-hydroxyoctanoic acid	59.01266, 159.10199	159.101	159.102	6.133	NEG	3.54724e+07	3.64071e+07	3.51131e+07	3.56642e+07	0.0312696	NDPLAKGOSZHTPH-ZETCQYMHSA-N	CCCCC[C@H](O)CC(O)=O	HMDB0001954		LMFA01050433		11367166		Fatty Acyls	Fatty acids and derivatives	famls-lot-205-47	HPLC≥98%	level1
M0133	FT0344NR	M-H2O-H	C6H12O6	69.05	79.73	1.24	D-Psicose	85.0234, 85.0298, 89.0247, 95.0143, 97.0300, 101.0250, 113.0253, 131.0362, 132.9825, 161.0451	161.045	161.045	0.797	NEG	2.77912e+07	2.83435e+07	3.15767e+07	2.92372e+07	0.0256345	LKDRXBCSQODPBY-UHFFFAOYSA-N	OCC1(O)OCC(O)C(O)C1O	HMDB0250793				3426		Carbohydrates and Glycosides	Carbohydrates	msmls-lot-230-01	HPLC≥98%	level1
M0134	FT0346PR	M+H	C9H10O2	67.17	66.85	0	2-Phenylpropionic acid	100.0248, 119.0495, 123.0807, 128.0196, 136.0522, 137.0598, 151.0755, 151.0963, 151.1231, 152.0577	151.075	151.075	1.878	POS	1.10589e+07	1.25373e+07	1.29351e+07	1.21771e+07	0.0106766	YPGCWEMNNLXISK-UHFFFAOYSA-N	CC(C(O)=O)C1=CC=CC=C1	HMDB0011743	34507			10296		Phenylpropanoids	Phenylpropionates	HY-W015608	HPLC≥98%	level1
M0135	FT0356NR	M-H	C9H8O3	72.47	99.71	4.29	p-Hydroxycinnamic acid	119.04939, 163.03954	163.039	163.039	4.958	NEG	5.36875e+07	6.18159e+07	6.01282e+07	5.85439e+07	0.05133	NGSWKAQJJWESNS-ZZXKWVIFSA-N	OC(=O)\C=C\C1=CC=C(O)C=C1	HMDB0002035	307		C00811	637542		Phenylpropanoids		HY-N0351	HPLC≥98%	level1
M0136	FT0366NR	M-H	C9H10O3	66.81	79.74	4.24	D-(+)-3-Phenyllactic acid	96.9699, 119.0494, 121.0286, 121.0667, 147.0321, 147.0444, 164.8973, 165.0205, 165.0410, 165.0551	165.054	165.055	5.073	NEG	4.50367e+06	5.30333e+06	4.87211e+06	4.89304e+06	0.00429011	VOXXWSYKYCBWHO-MRVPVSSYSA-N	O[C@H](CC1=CC=CC=C1)C(O)=O	HMDB0000748	5745		C05607	643327		Phenylpropanoids	Phenylpropionates	HY-30220	HPLC≥98%	level1
M0137	FT0379PR	M+K	C5H11NO2	71.97	78.81	0.64	5-Aminovaleric acid	74.09716, 130.06319, 156.04231	156.042	156.042	0.815	POS	2.34699e+09	2.03851e+09	2.20257e+09	2.19602e+09	1.92542	JJMDCOVWQOJGCB-UHFFFAOYSA-N	C(C(=O)O)CCCN	HMDB0003355	6902	LMFA01100040	C00431	138		Amino Acids, Peptides and derivatives	Amino Acids	HY-W015878	HPLC≥98%	level1
M0138	FT0382PR	M+H	C6H9N3O2	71.39	93.79	0.64	L-Histidine	95.06091, 110.07169, 156.07687	156.077	156.077	0.734	POS	6.75285e+07	8.85161e+07	7.23634e+07	7.6136e+07	0.0667544	HNDVDQJCIGZPNO-YFKPBYRVSA-N	N[C@@H](CC1=CN=CN1)C(O)=O	HMDB0000177	21		C00135	6274		Amino Acids, Peptides and derivatives	Amino Acids	HY-N0832	HPLC≥98%	level1
M0139	FT0388NR	M-H	C8H15NO3	75.03	95.84	2.91	N-Acetyl-L-leucine	130.08652, 172.0974	172.097	172.097	4.838	NEG	3.78993e+07	3.40901e+07	3.41374e+07	3.53756e+07	0.0310165	WXNXCEHXYPACJF-ZETCQYMHSA-N	CC(C)C[C@H](NC(C)=O)C(O)=O	HMDB0011756	43866		C02710	70912		Amino Acids, Peptides and derivatives	Amino Acids	HY-59291	HPLC≥98%	level1
M0140	FT0389NR	M-H	C6H6O6	71.96	92.63	3.47	(Z)-Aconitic acid	85.02854, 111.00791, 129.01854	173.008	173.009	1.255	NEG	1.85329e+08	2.03288e+08	1.95531e+08	1.94716e+08	0.170723	GTZCVFVGUGFEME-IWQZZHSRSA-N	OC(=O)C\C(=C\C(O)=O)C(O)=O	HMDB0000072	3300		C00417	643757		Carboxylic acid and derivatives		HY-W016814	HPLC≥98%	level1
M0141	FT0392NR	M-H	C8H14O4	65.75	73.06	3.47	Suberic acid	111.07283, 111.0823, 129.09332, 131.08363, 173.06589, 173.08142	173.081	173.081	4.961	NEG	1.58606e+07	1.54162e+07	7.77533e+06	1.30174e+07	0.0114133	TYFQFVWCELRYAO-UHFFFAOYSA-N	OC(CCCCCCC(=O)O)=O	HMDB0000893	4243	LMFA01170001	C08278	10457		Fatty Acyls	Fatty acid and derivatives	HY-W015300	HPLC≥98%	level1
M0142	FT0401NR	M+Cl	C2H5O5P	63.22	65.12	8	Phosphonoacetic acid	61.98724, 118.96539, 146.96048, 174.95564	174.954	174.956	0.69	NEG	4.94001e+07	4.79912e+07	4.6142e+07	4.78444e+07	0.0419489	XUYJLQHKOGNDPB-UHFFFAOYSA-N	OC(=O)CP(O)(O)=O	HMDB0004110	63576		C05682	546		Organic acids and derivatives		msmls-lot-230-01	HPLC≥98%	level1
M0143	FT0445PR	M+H	C9H11NO2	76.7	95.27	0.6	L-Phenylalanine	120.08125	166.086	166.086	2.368	POS	1.8334e+09	1.88957e+09	1.89543e+09	1.8728e+09	1.64203	COLNVLDHVKWLRT-QMMMGPOBSA-N	N[C@@H](CC1=CC=CC=C1)C(O)=O	HMDB0000159	28		C00079	6140		Amino Acids, Peptides and derivatives	Amino Acids	HY-N0215	HPLC≥98%	level1
M0144	FT0455NR	M-H2O-H	C7H10O7	63.57	63.76	-0.53	2-Methylcitric acid	99.04427, 115.03938, 125.02361, 125.09631, 128.03438, 143.03432, 187.02461, 187.09766	187.024	187.024	1.343	NEG	1.67292e+07	1.64099e+07	1.61457e+07	1.64283e+07	0.0144039	YNOXCRMFGMSKIJ-UHFFFAOYSA-N	CC(C(O)=O)C(O)(CC(O)=O)C(O)=O	HMDB0000379	5368			515		Carboxylic acid and derivatives		HY-113371	HPLC≥98%	level1
M0145	FT0457NR	M-H	C9H16O4	74.88	96.32	2.67	Azelaic acid	125.09628, 169.08641, 187.09717	187.097	187.097	5.503	NEG	8.69138e+07	8.81587e+07	1.00621e+08	9.18979e+07	0.080574	BDJRBEYXGGNYIS-UHFFFAOYSA-N	C(CCCCCCCC(=O)O)(=O)O	HMDB0000784	5750	LMFA01170054	C08261	2266		Fatty Acyls	Fatty acid and derivatives	HY-B0704	HPLC≥98%	level1
M0146	FT0467PR	M+H	C8H9NO3	60.98	54.76	0.6	Pyridoxal	96.04503, 150.05521, 168.06572	168.065	168.065	1.183	POS	3.28156e+07	2.89902e+07	2.84763e+07	3.0094e+07	0.0263858	RADKZDMFGJYCBB-UHFFFAOYSA-N	CC1=NC=C(CO)C(C=O)=C1O	HMDB0001545	313876		C00250	1050		Pyridines and derivatives		Y80285-25mg	HPLC≥98%	level1
M0147	FT0477NR	M-H	C6H8O7	74.89	93.82	1.57	Citric Acid	85.02855, 87.00782, 111.00795, 129.01857, 191.01962	191.019	191.019	1.206	NEG	4.79419e+09	4.88002e+09	4.96344e+09	4.87922e+09	4.27799	KRKNYBCHXYNGOX-UHFFFAOYSA-N	OC(=O)CC(O)(CC(O)=O)C(O)=O	HMDB0000094	124		C00158	311		Carboxylic acid and derivatives		HY-N1428	HPLC≥98%	level1
M0148	FT0496NR	M-H	C10H10O4	73.33	80.87	1.55	(E)-Ferulic acid	90.93372, 134.03647, 137.02347, 149.06006, 178.02661, 193.05029	193.05	193.05	5.156	NEG	1.24686e+07	1.58757e+07	1.78109e+07	1.53851e+07	0.0134893	KSEBMYQBYZTDHS-HWKANZROSA-N	COC1=C(O)C=CC(\C=C\C(O)=O)=C1	HMDB0000954	4156		C01494	445858		Phenylpropanoids		msmls-lot-230-01	HPLC≥98%	level1
M0149	FT0508NR	M-H	C6H12O7	72.39	84.3	2.05	Gluconic Acid	75.00878, 87.00907, 99.00926, 105.01996, 129.02051, 147.03148, 177.04021, 195.05086	195.05	195.051	0.85	NEG	2.69446e+08	2.86973e+08	2.43134e+08	2.66517e+08	0.233677	RGHNJXZEOKUKBD-SQOUGZDYSA-N	OC[C@@H](O)[C@@H](O)[C@H](O)[C@@H](O)C(O)=O	HMDB0000625	345		C00257	10690		Carbohydrates and Glycosides	Carbohydrates	HY-Y0569	HPLC≥98%	level1
M0150	FT0508PR	M+H	C6H14N4O2	74.93	91.66	0.57	L-Arginine	60.05639, 70.06586, 112.08735, 116.07105, 130.09778, 158.09267, 175.1192	175.119	175.119	0.852	POS	8.01446e+09	7.24521e+09	6.51623e+09	7.25863e+09	6.36421	ODKSFYDXXFIFQN-BYPYZUCNSA-N	N[C@@H](CCCNC(N)=N)C(O)=O	HMDB0000517	13		C00062	6322		Amino Acids, Peptides and derivatives	Amino Acids	HY-N0455	HPLC≥98%	level1
M0151	FT0551NR	M-H	C10H18O4	69.68	82.31	1.49	Sebacic Acid	116.92932, 139.11212, 183.10225, 201.1131	201.113	201.113	6.174	NEG	8.94732e+06	8.20826e+06	9.68917e+06	8.94825e+06	0.00784563	CXMXRPHRNRROMY-UHFFFAOYSA-N	C(CCCCCCCCC(=O)O)(=O)O	HMDB0000792	4240	LMFA01170006	C08277	5192		Fatty Acyls	Fatty acid and derivatives	HY-W014787	HPLC≥98%	level1
M0152	FT0560PR	M+H	C9H11NO3	76.92	92.44	0	L-Tyrosine	87.04474, 96.04499, 119.04955, 123.04443, 136.07596, 147.04424, 165.05484, 182.0813	182.081	182.081	1.264	POS	7.20226e+08	7.76839e+08	7.75934e+08	7.57666e+08	0.664305	OUYCCCASQSFEME-QMMMGPOBSA-N	N[C@@H](CC1=CC=C(O)C=C1)C(O)=O	HMDB0000158	34		C00082	6057		Amino Acids, Peptides and derivatives	Amino Acids	HY-N0473	HPLC≥98%	level1
M0153	FT0580NR	M-H	C11H13NO3	75.98	90.9	0.97	N-Acetyl-L-phenylalanine	58.02864, 70.02872, 91.0543, 147.0444, 161.04501, 164.07108, 206.08208	206.082	206.082	5.061	NEG	2.86827e+07	2.65803e+07	2.70565e+07	2.74399e+07	0.0240587	CBQJSKKFNMDLON-JTQLQIEISA-N	CC(=O)N[C@@H](CC1=CC=CC=C1)C(O)=O	HMDB0000512	34536		C03519	74839		Amino Acids, Peptides and derivatives	Amino Acids	HY-Y0068	HPLC≥98%	level1
M0154	FT0607NR	M-H	C6H10O8	72.94	85.35	0.96	Mucic acid	85.0286, 87.0078, 89.0234, 111.0079, 129.0186, 133.0136, 147.0294, 191.0197, 209.0307, 209.0658	209.03	209.03	0.876	NEG	4.28679e+08	3.49058e+08	4.34828e+08	4.04189e+08	0.354384	DSLZVSRJTYRBFB-DUHBMQHGSA-N	C(=O)(O)[C@H](O)[C@@H](O)[C@@H](O)[C@H](O)C(=O)O	HMDB0000639	4227	LMFA01170107	C00879	3037582		Carbohydrates and Glycosides	Carbohydrates	B25620-20mg	HPLC≥98%	level1
M0155	FT0608NR	M-H	C10H10O5	66.61	67.47	0.48	Vanilpyruvic acid	121.02872, 150.03166, 165.05533, 209.04582	209.045	209.045	4.889	NEG	1.54402e+07	14208411	1.48699e+07	1.48395e+07	0.0130109	YGQHQTMRZPHIBB-UHFFFAOYSA-N	COC1=C(O)C=CC(CC(=O)C(O)=O)=C1	HMDB0011714	62448			14124				HY-101416	HPLC≥98%	level1
M0156	FT0624PR	M+H	C8H16N2O3	66.4	78.01	0.53	Glycyl-Isoleucine	86.09708, 132.10214, 143.1181, 189.12532	189.123	189.123	3.054	POS	7.58106e+06	6.44202e+06	7.21731e+06	7.08013e+06	0.0062077	KGVHCTWYMPWEGN-UHFFFAOYSA-N	CCC(C)C(N=C(O)CN)C(O)=O	HMDB0028844				259613		Amino Acids, Peptides and derivatives	Peptides			level1
M0157	FT0626PR	M+H	C7H16N4O2	66.44	64.42	0.53	H-HoArg-OH	84.0814, 115.0870, 116.0710, 130.0865, 133.0974, 144.1133, 158.0926, 172.1083, 189.1352, 189.1599	189.134	189.134	0.838	POS	9.55115e+07	8.57934e+07	1.01311e+08	9.42055e+07	0.0825973	QUOGESRFPZDMMT-YFKPBYRVSA-N	N[C@@H](CCCCNC(N)=N)C(O)=O	HMDB0000670	5640		C01924	9085		Amino Acids, Peptides and derivatives	Amino Acids	HY-W008385	HPLC≥98%	level1
M0158	FT0643NR	M+Cl	C6H12O6	72.08	78.59	0.93	alpha-D-glucose	113.0253, 119.0357, 131.0361, 131.0470, 143.0362, 161.0453, 179.0559, 207.8095, 207.8349, 215.0327	215.032	215.033	0.826	NEG	8.80845e+07	8.55263e+07	8.12944e+07	8.49684e+07	0.0744984	WQZGKKKJIJFFOK-DVKNGEFBSA-N	OC[C@H]1O[C@H](O)[C@H](O)[C@@H](O)[C@@H]1O	HMDB0003345	133		C00267	79025		Flavonoids	Flavones	msmls-lot-230-01	HPLC≥98%	level1
M0159	FT0657NR	M-H	C10H18O5	60.6	53.43	0.92	3-Hydroxysebacic acid	155.10976, 171.10512, 217.08644, 217.10817	217.108	217.108	5.061	NEG	6.87113e+06	7.5983e+06	7.34526e+06	7.27156e+06	0.00637555	OQYZCCKCJQWHIE-MRVPVSSYSA-N	O[C@H](CCCCCCC(O)=O)CC(O)=O	HMDB0000350				124350389		Organic acids and derivatives		H953770	HPLC≥98%	level1
M0160	FT0667NR	M-H	C11H12N2O3	66.08	61.64	0	L-5-Hydroxytryptophan	157.063, 157.07648, 175.09001, 201.06995, 219.05431, 219.08125	219.077	219.078	1.693	NEG	2.23772e+06	2.00509e+06	2.05988e+06	2.1009e+06	0.00184202	LDCYZAJDBXYCGN-VIFPVBQESA-N	N[C@@H](CC1=CNC2=C1C=C(O)C=C2)C(O)=O	HMDB0000472			C00643	439280		Indoles and derivatives		HY-B1716	HPLC≥98%	level1
M0161	FT0684NR	M-H	C11H13NO4	73.13	82.95	0	N-Acetyl-L-tyrosine	58.02959, 107.05082, 163.03954, 178.08687, 180.05002, 180.06625, 222.07716	222.077	222.077	4.033	NEG	4.84403e+06	4.99973e+06	5.03056e+06	4.95811e+06	0.00434716	CAHKINHBCWCHCF-JTQLQIEISA-N	CC(=O)N[C@@H](CC1=CC=C(O)C=C1)C(O)=O	HMDB0000866	5827		C01657	68310		Amino Acids, Peptides and derivatives	Amino Acids	HY-W012382	HPLC≥98%	level1
M0162	FT0698NR	M+FA-H	C6H12O6	69.37	62.63	0.44	Inositol	80.9653, 89.0246, 113.0235, 119.0357, 143.0341, 161.0447, 179.0390, 179.0555, 225.0074, 225.0614	225.061	225.062	0.787	NEG	1.09044e+08	9.60074e+07	8.99601e+07	9.8337e+07	0.0862197	CDAISMWEOUEBRE-GPIVLXJGSA-N	O[C@H]1[C@H](O)[C@@H](O)[C@H](O)[C@H](O)[C@@H]1O	HMDB0000211	5221		C00137					HY-B1411	HPLC≥98%	level1
M0163	FT0727NR	M-H	C11H22N2O3	66.99	65.48	0	Valylisoleucine	102.05645, 130.08829, 185.16566, 185.92821, 209.20465, 229.07286, 229.12093, 229.15611	229.156	229.156	3.991	NEG	2.44723e+06	2.08677e+06	2.20754e+06	2.24718e+06	0.00197028	PNVLWFYAPWAQMU-CIUDSAMLSA-N	CC[C@H](C)[C@H](NC(=O)[C@@H](N)C(C)C)C(O)=O	HMDB0029130	23923			7010531		Amino Acids, Peptides and derivatives	Peptides			level1
M0164	FT0748PR	M+H-H2O	C8H15NO6	65.72	65.07	2.45	N-Acetyl-D-glucosamine	173.0297, 185.0299, 186.0757, 187.1079, 192.0556, 203.0398, 204.0587, 204.0868, 204.1177, 204.1559	204.086	204.087	0.924	POS	2.91732e+07	1.73978e+07	4.47867e+07	3.04526e+07	0.0267001	OVRNDRQMDRJTHS-RTRLPJTCSA-N	CC(=O)N[C@H]1C(O)O[C@H](CO)[C@@H](O)[C@@H]1O	HMDB0000215	3356		C00140	439174		Carbohydrates and Glycosides	Carbohydrates	282928-10mg	HPLC≥98%	level1
M0165	FT0764PR	M+H	C11H12N2O2	77.83	97.89	0.49	L-Tryptophan	144.08107, 146.06029, 159.09204, 188.07091	205.097	205.097	3.843	POS	8.34543e+08	8.89402e+08	7.97416e+08	8.40454e+08	0.736891	QIVBCDIJIAJPQS-VIFPVBQESA-N	N[C@@H](CC1=CNC2=C1C=CC=C2)C(O)=O	HMDB0000929	33		C00078	6305		Indoles and derivatives		HY-N0623	HPLC≥98%	level1
M0166	FT0770PR	M+H	C10H7NO4	67.52	70.7	0.49	Xanthurenic acid	178.05002, 206.045, 206.11766	206.045	206.045	3.566	POS	1.21616e+07	1.33991e+07	1.25409e+07	1.27005e+07	0.0111356	FBZONXHGGPHHIY-UHFFFAOYSA-N	OC(=O)C1=NC2=C(O)C=CC=C2C(O)=C1	HMDB0000881	5841		C02470	5699		Organoheterocyclic compounds		HY-W014666	HPLC≥98%	level1
M0167	FT0820NR	M-H	C9H12N2O6	73.64	90.65	-0.41	Uridine	96.0083, 110.0238, 111.0192, 128.0344, 140.0345, 152.0345, 153.0298, 200.0562, 225.0522, 243.0626	243.062	243.062	1.255	NEG	3.30768e+07	3.64143e+07	3.36625e+07	3.43845e+07	0.0301476	DRTQHJPVMGBUCF-XVFCMESISA-N	OC[C@H]1O[C@H]([C@H](O)[C@@H]1O)N1C=CC(=O)NC1=O	HMDB0000296	90		C00299	6029		Nucleotides and derivatives	Pyrimidine nucleosides	HY-B1449	HPLC≥98%	level1
M0168	FT0896PR	M+H	C9H18N2O4	65.49	73.28	0.46	Ser-Leu	201.1232, 203.1432, 205.1588, 209.7015, 219.0785, 219.1121, 219.1347, 219.1741, 220.1805, 234.9889	219.134	219.134	2.682	POS	1.15452e+07	1.25305e+07	1.41526e+07	1.27428e+07	0.0111726	NFDYGNFETJVMSE-UHFFFAOYSA-N	CC(C)CC(NC(=O)C(N)CO)C(O)=O	HMDB0258242						Amino Acids, Peptides and derivatives	Peptides			level1
M0169	FT0902PR	M+H	C9H17NO5	73.43	90.12	0.45	D-Pantothenic acid	90.0555, 103.0759, 116.0346, 124.0760, 142.0864, 184.0970, 202.1075, 205.1588, 220.1181, 220.1811	220.118	220.118	3.033	POS	3.78414e+07	3.68885e+07	4.40075e+07	3.95791e+07	0.0347021	GHOKWGTUZJEAQD-ZETCQYMHSA-N	CC(C)(CO)[C@@H](O)C(=O)NCCC(O)=O	HMDB0000210	241		C00864	6613		Amino Acids, Peptides and derivatives	Peptides	HY-N0681	HPLC≥98%	level1
M0170	FT0920PR	M+H	C11H14N2O3	69.01	75.81	0	Glycyl-Phenylalanine	166.0865, 177.0553, 177.1026, 200.9724, 209.3521, 223.0614, 223.1082, 223.1429, 224.1284, 225.0429	223.108	223.108	3.807	POS	4.51643e+06	4.50131e+06	4.40104e+06	4.47293e+06	0.00392176	JBCLFWXMTIKCCB-UHFFFAOYSA-N	NCC(O)=NC(CC1=CC=CC=C1)C(O)=O	HMDB0028848				97415		Amino Acids, Peptides and derivatives	Peptides	S46050		level1
M0171	FT1046PR	M+H	C10H20N2O4	67.77	82.06	0.86	Threonylleucine	74.0607, 86.0970, 132.1022, 187.1445, 215.1395, 233.0882, 233.1280, 233.1509, 234.0743, 234.1238	233.149	233.149	3.085	POS	6.67086e+06	6.09751e+06	6.14887e+06	6.30575e+06	0.00552874	BQBCIBCLXBKYHW-CSMHCCOUSA-N	CC(C)C[C@H](NC(=O)[C@@H](N)[C@@H](C)O)C(O)=O	HMDB0029065	24000			7021827		Amino Acids, Peptides and derivatives	Peptides			level1
M0172	FT1071NR	M-H	C10H12N4O6	64.19	67.97	-1.77	Xanthosine	103.04075, 151.01276, 151.02791, 283.0686	283.07	283.069	1.83	NEG	4.29513e+06	4.36873e+06	5.16505e+06	4.60964e+06	0.00404163	UBORTCNDUKBEOP-UUOKFMHZSA-N	OC[C@H]1O[C@H]([C@H](O)[C@@H]1O)N1C=NC2=C1N=C(O)N=C2O	HMDB0000299	3408		C01762	64959		Nucleotides and derivatives	Purine nucleosides	HY-W011527	HPLC≥98%	level1
M0173	FT1072PR	M+H	C12H16N2O3	65.55	58.99	0	Alanylphenylalanine	191.1183, 192.0657, 203.0819, 210.1900, 237.0724, 237.0920, 237.1250, 237.1633, 238.0695, 238.1182	237.123	237.123	3.862	POS	3.23076e+06	5.40447e+06	1.24773e+07	7.03752e+06	0.00617034	OMNVYXHOSHNURL-WPRPVWTQSA-N	C[C@H](N)C(=O)N[C@@H](CC1=CC=CC=C1)C(O)=O	HMDB0028694				96814		Amino Acids, Peptides and derivatives	Peptides	S45729		level1
M0174	FT1131PR	M+H	C9H13N3O5	68.49	73.9	0.82	Cytidine	112.05108	244.092	244.093	0.918	POS	3.40581e+07	3.81899e+07	3.94493e+07	3.72324e+07	0.0326446	UHDGCWIWMRVCDJ-XVFCMESISA-N	NC1=NC(=O)N(C=C1)[C@@H]1O[C@H](CO)[C@@H](O)[C@H]1O	HMDB0000089	3376		C00475	6175		Nucleotides and derivatives	Pyrimidine nucleosides	HY-B0158	HPLC≥98%	level1
M0175	FT1174NR	M-H	C18H34O3	69.07	73.12	-1.01	Ricinoleic acid	279.23358, 297.15518, 297.24399	297.244	297.244	11.21	NEG	7.09032e+06	6.61966e+06	7.02887e+06	6.91295e+06	0.00606112	WBHHMMIMDMUBKC-XFXZXTDPSA-N	CCCCCCC(O)C\C=C/CCCCCCCC(O)=O	HMDB0034297			C08365	5282942		Fatty Acyls	Fatty acid and derivatives	famls-lot-205-47	HPLC≥98%	level1
M0176	FT1224PR	M+H	C10H13N5O3	66.71	83.39	0.4	2'-Deoxyadenosine	136.06209, 252.10931	252.109	252.109	1.397	POS	1.73122e+07	2.00002e+07	2.00913e+07	1.91346e+07	0.0167768	OLXZPDWKRNYJJZ-RRKCRQDMSA-N	NC1=C2N=CN([C@H]3C[C@H](O)[C@@H](CO)O3)C2=NC=N1	HMDB0000101	3382		C00559	13730		Nucleotides and derivatives	Purine nucleosides	HY-W040329	HPLC≥98%	level1
M0177	FT1313PR	M+H	C11H20N2O5	69.06	78.25	0.77	gamma-Glutamylleucine	84.0451, 86.09711, 130.05034, 132.10219, 198.11308, 208.4715, 244.11826, 261.05634, 261.12863, 261.14435	261.144	261.144	3.936	POS	1.07679e+07	1.04765e+07	1.05609e+07	1.06018e+07	0.00929541	MYFMARDICOWMQP-YUMQZZPRSA-N	CC(C)C[C@H](NC(=O)CC[C@H](N)C(O)=O)C(O)=O	HMDB0011171	23750			151023		Amino Acids, Peptides and derivatives	Peptides	130645		level1
M0178	FT1314PR	M+H	C11H20N2O5	67.15	69.04	0.77	Leucyl-Glutamate	86.0971, 98.98463, 148.06068, 261.14758, 262.10489	261.144	261.144	1.613	POS	1.10117e+07	6731793	7.00407e+06	8.24918e+06	0.0072327	NFNVDJGXRFEYTK-UHFFFAOYSA-N	CC(C)CC(N)C(=O)NC(CCC(O)=O)C(O)=O	HMDB0028928				5259589		Amino Acids, Peptides and derivatives	Peptides			level1
M0179	FT1337NR	M-H	C10H12N5O6P	73.38	79.09	-0.91	Cyclic AMP	134.04646, 328.04587	328.046	328.046	1.203	NEG	3.3953e+07	3.1276e+07	3.45419e+07	3.3257e+07	0.029159	IVOMOUWHDPKRLL-KQYNXXCUSA-N	[H][C@@]12COP(O)(=O)O[C@@]1([H])[C@@H](O)[C@@H](O2)N1C=NC2=C1N=CN=C2N	HMDB0000058	92		C00575	6076		Nucleotides and derivatives	Purine nucleotides	HY-B1511	HPLC≥98%	level1
M0180	FT1357PR	M+H	C14H20N2O3	68.9	75.99	1.13	L-Valyl-L-phenylalanine	72.08154, 120.08138, 166.08667, 210.12614, 219.14951, 265.06815, 265.15485	265.154	265.154	4.289	POS	7.37306e+06	7.55e+06	6.79647e+06	7.23984e+06	0.00634773	GJNDXQBALKCYSZ-RYUDHWBXSA-N	CC(C)[C@H](N)C(=O)N[C@@H](CC1=CC=CC=C1)C(O)=O	HMDB0029134	24009			6993119		Amino Acids, Peptides and derivatives	Peptides	HY-107378	HPLC≥98%	level1
M0181	FT1377PR	M+H	C10H13N5O4	76.18	94.22	0.75	Adenosine	136.06197, 268.104	268.104	268.104	1.298	POS	1.64093e+09	1.74716e+09	1.63131e+09	1.67313e+09	1.46697	OIRDTQYFTABQOQ-KQYNXXCUSA-N	NC1=C2N=CN([C@@H]3O[C@H](CO)[C@@H](O)[C@H]3O)C2=NC=N1	HMDB0000050	86		C00212	60961		Nucleotides and derivatives	Purine nucleosides	HY-B0228	HPLC≥98%	level1
M0182	FT1385PR	M+Na	C12H22O5	68.37	64.74	1.49	3-hydroxy-dodecanedioic acid	269.13602	269.135	269.136	5.604	POS	2.13155e+07	2.30605e+07	2.24446e+07	2.22735e+07	0.0195289	FYVQCLGZFXHEGL-UHFFFAOYSA-N	C(=O)(O)CC(O)CCCCCCCCC(=O)O	HMDB0000413	5402	LMFA01170089		16663321		Fatty Acyls	Fatty acids and derivatives	bacsmls-lot-205-36	HPLC≥98%	level1
M0183	FT1515PR	M+H	C18H35NO	75.85	95.7	0.71	Oleamide	95.0861, 97.1017, 111.1174, 114.0917, 135.1173, 149.1330, 247.2423, 265.2527, 282.2793, 283.2825	282.279	282.279	12.967	POS	2.51267e+07	2.58052e+07	2.4473e+07	2.5135e+07	0.0220378	FATBGEAMYMYZAF-KTKRTIGZSA-N	C(CCCCCCC(=O)N)/C=C\CCCCCCCC	HMDB0002117	4115	LMFA08010004	C19670	5283387		Fatty Acyls	Fatty acid and derivatives	HY-N2327	HPLC≥98%	level1
M0184	FT1529PR	M+H	C10H13N5O5	74.92	86.34	0.7	Guanosine	152.0569	284.099	284.099	1.413	POS	4.43197e+08	4.26583e+08	4.52109e+08	4.4063e+08	0.386334	NYHBQMYGNKIUIF-UUOKFMHZSA-N	NC1=NC2=C(N=CN2[C@@H]2O[C@H](CO)[C@@H](O)[C@H]2O)C(=O)N1	HMDB0000133	87		C00387	6802		Nucleotides and derivatives	Purine nucleosides	HY-N0097	HPLC≥98%	level1
M0185	FT1621PR	M+H	C12H23NO7	73.62	82.77	1.02	N-(1-Deoxy-1-fructosyl)leucine	86.09705, 132.1021, 230.13885, 248.14934, 258.13373, 276.14429, 294.15509	294.154	294.154	1.486	POS	2.88772e+08	2.32922e+08	2.41341e+08	2.54345e+08	0.223004	KGTRBDVOUPALMB-PPNLDZOPSA-N	CC(C)C[C@H](NCC1(O)O[C@H](CO)[C@@H](O)[C@@H]1O)C(O)=O	HMDB0037840				131752244		Amino Acids, Peptides and derivatives	Amino Acids			level1
M0186	FT1661PR	M+H	C11H15N5O3S	67.52	73.31	0.34	5'-Methylthioadenosine	136.06197, 298.09647, 298.16968, 299.13339	298.097	298.097	3.858	POS	4.66362e+06	4.91013e+06	3.69293e+06	4.42223e+06	0.00387731	WUUGFSXJNOTRMR-IOSLPCCCSA-N	CSC[C@H]1O[C@H]([C@H](O)[C@@H]1O)N1C=NC2=C1N=CN=C2N	HMDB0001173	3425		C00170	439176		Nucleotides and derivatives		HY-16938	HPLC≥98%	level1
M0187	FT1663NR	M+FA-H	C12H22O11	76.55	92.61	-1.55	D-(+)-Trehalose	59.01344, 71.01369, 89.02458, 119.03407, 179.05562, 341.10928	387.116	387.115	0.891	NEG	4.55148e+09	2.57218e+09	3.99863e+09	3.70743e+09	3.25059	HDTRYLNUVZCQOY-LIZSDCNHSA-N	OC[C@H]1O[C@H](O[C@H]2O[C@H](CO)[C@@H](O)[C@H](O)[C@H]2O)[C@H](O)[C@@H](O)[C@@H]1O	HMDB0000975	5913		C01083	7427		Carbohydrates and Glycosides	Carbohydrates	HY-N1132	HPLC≥98%	level1
M0188	FT1680PR	M+H	C16H19N3O3	74.81	84.05	0.66	Tryptophyl-Proline	130.0656, 132.0810, 144.0809, 159.0918, 170.0601, 171.0765, 285.1234, 286.1271, 302.1023, 302.1492	302.149	302.15	4.548	POS	2.2661e+07	2.23706e+07	2.10862e+07	2.20392e+07	0.0193235	DXYQIGZZWYBXSD-UHFFFAOYSA-N	NC(CC1=CNC2=C1C=CC=C2)C(=O)N1CCCC1C(O)=O	HMDB0029091	85984			14409732		Amino Acids, Peptides and derivatives	Peptides			level1
M0189	FT1683PR	M+NH4	C18H36O2	69.75	79.7	0.99	Stearic acid	302.30548, 303.30872	302.305	302.305	9.551	POS	7.08316e+07	7.08172e+07	6.95588e+07	7.04025e+07	0.0617274	QIQXTHQIDYTFRH-UHFFFAOYSA-N	C(CCCCCCCC)CCCCCCCCC(=O)O	HMDB0000827	189	LMFA01010018	C01530	5281		Fatty Acyls	Fatty acid and derivatives	HY-B2219	HPLC≥98%	level1
M0190	FT1849PR	M+H	C20H37NO2	71.88	78.05	0.93	Anandamide (18:2, n-6)	62.06081, 81.07043, 95.08619, 184.88914, 305.17932, 307.26324, 324.1969, 324.28983, 325.29279	324.289	324.289	11.801	POS	4.81198e+06	4.60432e+06	4.47021e+06	4.62884e+06	0.00405846	KQXDGUVSAAQARU-HZJYTTRNSA-N	C(C/C=C\C/C=C\CCCCC)CCCCCC(=O)NCCO	HMDB0012252	3718	LMFA08040004		5283446		Fatty Acyls	Fatty acylamides	L1164		level1
M0191	FT1880PR	M+H	C15H21NO7	69.91	84.54	1.52	N-(1-Deoxy-1-fructosyl)phenylalanine	120.08115, 132.08095, 166.08636, 264.12314, 292.11804, 310.12848, 311.13199, 328.10001, 328.13992	328.138	328.139	2.42	POS	6.7166e+07	7.07159e+07	4.14237e+07	5.97685e+07	0.0524037	FAVRCIXPIVJIPN-VJDSNFAGSA-N	OC[C@H]1OC(O)(CN[C@@H](CC2=CC=CC=C2)C(O)=O)[C@@H](O)[C@@H]1O	HMDB0037846				101039148		Amino Acids, Peptides and derivatives	Amino Acids			level1
M0192	FT1899PR	M+H	C10H12N5O6P	69.75	87.46	2.73	Adenosine 2',3'-cyclic phosphate	136.06198, 330.05954	330.058	330.059	1.184	POS	1.42925e+08	1.6796e+08	1.64762e+08	1.58549e+08	0.139012	KMYWVDDIPVNLME-UHFFFAOYSA-N	NC1=NC=NC2=C1N=CN2C1OC(CO)C2OP(O)(=O)OC12	HMDB0011616	3459		C08355	441483		Nucleotides and derivatives	Purine nucleotides	A280500-25mg	HPLC≥98%	level1
M0193	FT1977PR	M+H	C12H23NO10	64	52.32	1.17	6-(alpha-D-Glucosaminyl)-1D-myo-inositol	69.03419, 85.02907, 97.02898, 127.03931, 145.04974, 163.0603, 271.08133, 289.09238, 325.11288, 342.13562	342.139	342.139	0.924	POS	6.53276e+07	6.20299e+07	7.74585e+07	6.8272e+07	0.0598594	HEPUIGACZYVUCD-YZRQSVRMSA-N	N[C@@H]1[C@@H](O)[C@H](O)[C@@H](CO)O[C@@H]1O[C@@H]1[C@@H](O)[C@H](O)[C@@H](O)[C@@H](O)[C@H]1O	HMDB0011668			C15658			Carbohydrates and Glycosides	Carbohydrates			level1
M0194	FT2033PR	M+H	C10H14N5O7P	67.2	84.33	1.15	Adenosine 5'-monophosphate	136.06204, 348.06528	348.07	348.07	1.152	POS	4.20533e+07	3.61562e+07	2.87357e+07	3.56484e+07	0.0312557	UDMBCSSLTHHNCD-KQYNXXCUSA-N	NC1=C2N=CN([C@@H]3O[C@H](COP(O)(O)=O)[C@@H](O)[C@H]3O)C2=NC=N1	HMDB0000045	34478		C00020	6083		Nucleotides and derivatives	Purine nucleotides	HY-A0181	HPLC≥98%	level1
M0195	FT2131PR	M+NH4	C12H22O11	76.13	94.65	0.83	Sucrose	69.03422, 85.02909, 97.02901, 127.03932, 145.04977, 163.06032, 180.08694, 198.09749, 289.09225, 325.11322	360.149	360.15	0.984	POS	6.64952e+08	6.58577e+08	8.51743e+08	7.2509e+08	0.635743	CZMRCDWAGMRECN-UGDNZRGBSA-N	OC[C@H]1O[C@@](CO)(O[C@H]2O[C@H](CO)[C@@H](O)[C@H](O)[C@H]2O)[C@@H](O)[C@@H]1O	HMDB0000258	137		C00089	5988		Carbohydrates and Glycosides	Carbohydrates	HY-B1779	HPLC≥98%	level1
M0196	FT2228NR	M-H	C27H44O7	77.09	99.82	0.83	20-Hydroxyecdysone	83.04922, 159.10207, 319.19211, 479.30237	479.301	479.301	4.972	NEG	6.8496e+06	9.38251e+06	1.08262e+07	9.01944e+06	0.00790804	NKDFYOWSKOHCCO-YPVLXUMRSA-N	C1[C@H](O)[C@H](O)C[C@@]2([H])C(=O)C=C3[C@@](CC[C@]4([C@@]3(O)CC[C@]4([H])[C@](O)(C)[C@H](O)CCC(O)(C)C)C)([H])[C@]21C	HMDB0030180	43863	LMST01010209	C02633	5459840		Steroids	Other steroids	HY-N6979	HPLC≥98%	level1
M0197	FT2309PR	M+K	C12H22O11	77.5	100	1.05	alpha-lactose	381.07953	381.079	381.079	0.819	POS	1.33696e+10	1.35087e+10	1.29318e+10	1.327e+10	11.6349	GUBGYTABKSRVRQ-XLOQQCSPSA-N	OC[C@H]1O[C@@H](O[C@H]2[C@H](O)[C@@H](O)[C@@H](O)O[C@@H]2CO)[C@H](O)[C@@H](O)[C@H]1O	HMDB0000186	984806		C00243	84571		Carbohydrates and Glycosides	Carbohydrates	HY-B2123	HPLC≥98%	level1
M0198	FT2338PR	M+H	C14H17N5O8	70.94	89.22	1.04	Succinyladenosine	136.06197, 162.07758, 234.06253, 252.07303, 384.11523, 385.11758	384.114	384.115	3.403	POS	2.54327e+07	2.26211e+07	2.10081e+07	2.30206e+07	0.020184	VKGZCEJTCKHMRL-VWJPMABRSA-N	OC[C@H]1O[C@H]([C@H](O)[C@@H]1O)N1C=NC2=C(N[C@@H](CC(O)=O)C(O)=O)N=CN=C12	HMDB0000912	5867			20849086		Nucleotides and derivatives	Purine nucleosides	S688825		level1
M0199	FT2509PR	M+Na	C23H45NO3	64.66	54.38	0.25	N-Stearoyl Valine	208.15253, 360.32318, 406.33078, 407.33411	406.329	406.329	13.7	POS	2.01914e+06	1.22605e+06	1.37317e+06	1.53945e+06	0.00134976	SIPMISGYHBUSIB-UHFFFAOYSA-N	CCCCCCCCCCCCCCCCCC(=O)NC(C(C)C)C(O)=O	HMDB0241952				14809077		Fatty Acyls	Fatty acylamides			level1
M0200	FT3591PR	M+K	C24H42O21	71.07	71.17	-0.43	Stachyose	705.18677	705.186	705.185	0.789	POS	1.41645e+08	9.34516e+07	7.14227e+07	1.02173e+08	0.089583	UQZIYBXSHAGNOE-XNSRJBNMSA-N	OC[C@H]1O[C@@](CO)(O[C@H]2O[C@H](CO[C@H]3O[C@H](CO[C@H]4O[C@H](CO)[C@H](O)[C@H](O)[C@H]4O)[C@H](O)[C@H](O)[C@H]3O)[C@@H](O)[C@H](O)[C@H]2O)[C@@H](O)[C@@H]1O	HMDB0003553	6951		C01613	439531		Carbohydrates and Glycosides	Carbohydrates	msmls-lot-230-01	HPLC≥98%	level1
M0201	FT0001NR	M-H2O-H	C4H8O4	49.57	0	4.95	Glycolaldehyde dimer		101.023	101.023	0.787	NEG	3.63981e+06	3.54394e+06	5.379e+06	4.18758e+06	0.00367158	ATFVTAOSZBVGHC-UHFFFAOYSA-N	C1C(OCC(O1)O)O		65500			186078	23147-58-2	Organoheterocyclic compounds		HY-W004661	HPLC≥98%	level2
M0202	FT0068PR	M+H-H2O	C6H9NO2	54.82	0	1.82	GUVACINE		110.06	110.06	1.188	POS	3.20303e+07	3.01395e+07	3.18417e+07	3.13372e+07	0.0274758	QTDZOWFRBNTPQR-UHFFFAOYSA-N	C1CNCC(=C1)C(=O)O		44304		C10149	3532	6027-91-4	Alkaloids		HY-100809	HPLC≥98%	level2
M0203	FT0079NR	M-H	C6H8O2	45.91	0	8.1	2-METHYL-1,3-CYCLOPENTANEDIONE		111.043	111.044	2.787	NEG	973355	1.11555e+06	1.18984e+06	1.09292e+06	0.000958245	HXZILEQYFQYQCE-UHFFFAOYSA-N	O=C1CCC(=O)C1C						765-69-5			HY-W012944	HPLC≥98%	level2
M0204	FT0135PR	M+H	C7H10N2	53.53	0	-0.81	2,3,5-Trimethylpyrazine		123.092	123.092	4.486	POS	2.15614e+06	1.57817e+06	1.69567e+06	1.80999e+06	0.00158696	IAEGWXHKWJGQAZ-UHFFFAOYSA-N	CC1=NC(C)=C(C)N=C1	HMDB0031844	87965			26808	14667-55-1	Organoheterocyclic compounds		HY-W010476	HPLC≥98%	level2
M0205	FT0145PR	M+H-H2O	C7H11NO2	48.79	0	4.03	Arecaidine		124.075	124.076	1.184	POS	2.69157e+07	2.71379e+07	3.16685e+07	2.8574e+07	0.0250531	DNJFTXKSFAMXQF-UHFFFAOYSA-N	CN1CCC=C(C1)C(O)=O	HMDB0030352	68136		C10128	10355	499-04-7	Alkaloids		HY-N2368	HPLC≥98%	level2
M0206	FT0169PR	M+NH4	C5H6N2O	52.17	0	-1.56	3-Hydroxy-4-aminopyridine		128.082	128.082	1.183	POS	1.55095e+06	2.39113e+06	3.26658e+06	2.40289e+06	0.0021068	DBDKLFOUWUHPDW-UHFFFAOYSA-N	OC1=CNC=CC1=N	HMDB0060741				2762419	52334-53-9	Pyridines and derivatives		HY-W008188	HPLC≥98%	level2
M0207	FT0173PR	M+H	C6H8O3	53.17	0	-0.77	(±)-Furaneol		129.055	129.055	3.843	POS	1.5751e+07	1.68763e+07	1.3202e+07	1.52764e+07	0.013394	INAXVXBDKKUCGI-UHFFFAOYSA-N	CC1OC(C)=C(O)C1=O	HMDB0040594	95077			19309	3658-77-3	Organoheterocyclic compounds		HY-N7093	HPLC≥98%	level2
M0208	FT0184PR	M+H	C6H11NO2	52.88	0	-0.77	N-Methyl-L-proline		130.087	130.086	0.963	POS	5.45818e+07	1.14677e+08	6.00173e+07	7.64252e+07	0.067008	CWLQUGTUXBXTLF-YFKPBYRVSA-N	CN1CCC[C@H]1C(O)=O	HMDB0094696				643474	475-11-6	Amino Acids, Peptides and derivatives		HY-21754	HPLC≥98%	level2
M0209	FT0197NR	M-H	C4H7NO4	48.29	0	6.06	Iminodiacetic acid		132.029	132.029	0.787	NEG	1.71365e+07	2.46573e+07	1.96131e+07	2.0469e+07	0.0179467	NBZBKCUXIYYUSX-UHFFFAOYSA-N	OC(=O)CNCC(O)=O	HMDB0011753	34481		C19911	8897	142-73-4	Amino Acids, Peptides and derivatives	Amino Acids	HY-W012683	HPLC≥98%	level2
M0210	FT0212PR	M+H	C4H8N2O3	52.9	0	0	Glycylglycine		133.061	133.061	0.889	POS	2.8e+07	2.103e+07	2.87825e+07	2.59375e+07	0.0227414	YMAWOPBAYDPSLA-UHFFFAOYSA-N	NCC(=O)NCC(O)=O	HMDB0011733	62458		C02037	11163	556-50-3	Amino Acids, Peptides and derivatives	Peptides	HY-D0889	HPLC≥98%	level2
M0211	FT0248PR	M+H	C8H12N2	51.72	0	-0.73	Tetramethylpyrazine		137.107	137.107	4.342	POS	2.14113e+06	1.69894e+06	2.01552e+06	1.95186e+06	0.00171135	FINHMKGKINIASC-UHFFFAOYSA-N	CC1=NC(C)=C(C)N=C1C	HMDB0036584	91653			14296	1124-11-4	Organoheterocyclic compounds		HY-N0264	HPLC≥98%	level2
M0212	FT0251PR	M+H-H2O	C8H13NO2	46.92	0	3.62	Arecoline		138.091	138.091	1.388	POS	8.30444e+06	9.5898e+06	9.25599e+06	9.05008e+06	0.00793491	HJJPJSXJAXAIPN-UHFFFAOYSA-N	COC(=O)C1=CCCN(C)C1	HMDB0030353	43570		C10129	2230	300-08-3	Alkaloids		HY-N2364	HPLC≥98%	level2
M0213	FT0253NR	M+FA-H	C4H7NO2	46.53	0	6.16	L-Azetidine-2-carboxylic acid		146.044	146.045	0.812	NEG	1.20272e+07	8.09669e+06	8.10971e+06	9.4112e+06	0.00825153	IADUEWIQBXOCDZ-VKHMYHEASA-N	C1CNC1C(=O)O		66875		C08267	16486	2517-04-6	Amino Acids, Peptides and derivatives	Amino Acids	HY-75308	HPLC≥98%	level2
M0214	FT0283PR	M+H	C7H13NO2	61.86	43.45	0	Stachydrine	69.03426, 84.08146, 85.02908, 98.09699, 144.1021	144.102	144.102	0.963	POS	7.13153e+07	7.05168e+07	7.27352e+07	7.15224e+07	0.0627093	CMUNUTVVOOHQPW-LURJTMIESA-N	C[N+]1(C)CCC[C@H]1C([O-])=O	HMDB0004827	7089		C10172	115244	471-87-4	Amino Acids, Peptides and derivatives		HY-N0298	HPLC≥98%	level2
M0215	FT0339PR	M+H	C5H11NO2S	51.06	0	0	Penicillamine		150.058	150.058	1.184	POS	1.18389e+07	1.09898e+07	1.26263e+07	1.18183e+07	0.0103621	VVNCNSJFMMFHPL-UHFFFAOYSA-N	CC(C)(S)C(N)C(O)=O	HMDB0014997					52-67-5	Amino Acids, Peptides and derivatives		HY-B0300	HPLC≥98%	level2
M0216	FT0350NR	M+FA-H	C6H12O2	48.92	0	3.72	TETRAHYDROPYRAN-2-METHANOL		161.081	161.081	4.352	NEG	2.25897e+06	2.20587e+06	2.42207e+06	2.29564e+06	0.00201276	ROTONRWJLXYJBD-UHFFFAOYSA-N	OCC1OCCCC1						100-72-1	Organoheterocyclic compounds		HY-115051	HPLC≥98%	level2
M0217	FT0385PR	M+H-H2O	C8H15NO3	49.67	0	3.84	6-Acetamidohexanoic acid		156.101	156.102	4.179	POS	1.01527e+07	1.0377e+07	1.01475e+07	1.02257e+07	0.0089657	WDSCBUNMANHPFH-UHFFFAOYSA-N	CC(O)=NCCCCCC(O)=O	HMDB0247031	44105			2005	57-08-9	Fatty Acyls		HY-B1259	HPLC≥98%	level2
M0218	FT0405NR	M-H	C5H8N2O5	51.65	0	2.86	3-(Carboxycarbonylamino)-L-alanine		175.035	175.035	0.767	NEG	8.49962e+06	1.0348e+07	8.21614e+06	9.02126e+06	0.00790964	NEEQFPMRODQIKX-REOHCLBHSA-N	C(C(C(=O)O)N)NC(=O)C(=O)O		66139		C04209	440259	5302-45-4	Amino Acids, Peptides and derivatives	Amino Acids	HY-N1477	HPLC≥98%	level2
M0219	FT0415NR	M-H	C9H6O4	52.75	0	2.82	Aesculetin		177.018	177.019	4.497	NEG	1.31803e+06	1.63632e+06	1.28039e+06	1.41158e+06	0.00123764	ILEDWLMCKZNDJK-UHFFFAOYSA-N	OC1=C(O)C=C2C=CC(=O)OC2=C1	HMDB0030819	43936		C09263	5281416	305-01-1	Phenylpropanoids	Coumarins	HY-N0284	HPLC≥98%	level2
M0220	FT0420PR	M+H-H2O	C10H13NO2	48.44	0	3.7	Fusaric acid		162.091	162.091	5.191	POS	2.84022e+06	2.79389e+06	2.90306e+06	2.84572e+06	0.00249507	DGMPVYSXXIOGJY-UHFFFAOYSA-N	CCCCC1=CN=C(C=C1)C(O)=O	HMDB0252556	68152		C10146	3442	536-69-6	Pyridines and derivatives		HY-128483	HPLC≥98%	level2
M0221	FT0431NR	M-H	C6H14O6	50.42	0	3.31	Allitol		181.071	181.071	0.795	NEG	7.23937e+06	6.21355e+06	7.78951e+06	7.08081e+06	0.00620829	FBPFZTCFMRRESA-FBXFSONDSA-N	OCC(O)C(O)C(O)C(O)CO				C00794	5780	488-44-8	Carbohydrates and Glycosides	Carbohydrates	HY-N2840	HPLC≥98%	level2
M0222	FT0432PR	M+H-H2O	C9H11NO3	50.84	0	3.66	DL-m-Tyrosine		164.07	164.071	1.496	POS	7.55885e+06	7.82923e+06	7.43954e+06	7.60921e+06	0.00667159	JZKXXXDKRQWDET-UHFFFAOYSA-N	O=C(O)C(N)CC=1C=CC=C(O)C1						775-06-4	Amino Acids, Peptides and derivatives	Amino acids	HY-W001940	HPLC≥98%	level2
M0223	FT0434NR	M+FA-H	C7H6O3	52.47	0	2.73	Sesamol		183.029	183.029	4.705	NEG	2.21143e+07	2.26065e+07	2.22811e+07	2.2334e+07	0.0195819	LUSZGTFNYDARNI-UHFFFAOYSA-N	OC1=CC2=C(OCO2)C=C1	HMDB0033812	68615		C10832	68289	533-31-3	Phenols	Monophenols	HY-N1417	HPLC≥98%	level2
M0224	FT0434PR	M+H-H2O	C9H10O4	50.64	0	3.64	3-(2,4-Dihydroxyphenyl)propanoic acid		165.054	165.055	4.202	POS	1.8563e+07	1.64927e+07	1.7322e+07	1.74593e+07	0.0153079	HMCMTJPPXSGYJY-UHFFFAOYSA-N	OC(=O)CCC1=C(O)C=C(O)C=C1	HMDB0126386				96384	5631-68-5	Phenylpropanoids	Simple phenylpropanoids	HY-N1750	HPLC≥98%	level2
M0225	FT0459NR	M-H	C10H20O3	51.28	0	2.67	3S-hydroxy-decanoic acid		187.133	187.134	8.271	NEG	2.68668e+06	2.60527e+06	2.52809e+06	2.60668e+06	0.00228548	FYSSBMZUBSBFJL-VIFPVBQESA-N	C(C[C@@H](O)CCCCCCC)(=O)O	HMDB0002203	35601	LMFA01050246		5312799	14292-26-3	Organic acids and derivatives		HY-113057	HPLC≥98%	level2
M0226	FT0465PR	M+Na	C6H11NO3	53.45	0	1.79	N-Hydroxypipecolic acid		168.062	168.063	1.633	POS	1.45467e+07	1.63087e+07	1.65178e+07	1.57911e+07	0.0138453	SEWARTPIJFHCRP-UHFFFAOYSA-N	O=C(O)C1CCCCN1O						115819-92-6	Amino Acids, Peptides and derivatives		HY-N7378	HPLC≥98%	level2
M0227	FT0468NR	M-H	C6H6O7	57.82	0	1.59	Hydroxycitric acid lactone		189.004	189.004	0.96	NEG	7.17886e+08	7.41233e+08	8.20002e+08	7.59707e+08	0.666094	PFHZIWAVXDSFTB-CVYQJGLWSA-N	O=C1C[C@@](O)(C(=O)O)[C@@H](C(=O)O)O1						27750-13-6	Amino Acids, Peptides and derivatives	Amino Acids	HY-N7347	HPLC≥98%	level2
M0228	FT0468PR	M+H	C7H9N3O2	50.85	0	0	(S)-Spinacine		168.077	168.077	0.728	POS	5.41721e+06	6.39943e+06	6.22006e+06	6.01223e+06	0.00527139	YCFJXOFFQLPCHD-UHFFFAOYSA-N	OC(=O)C1CC2=C(CN1)N=CN2	HMDB0029873	86559			363935	59981-63-4	Amino Acids, Peptides and derivatives		HY-W067716	HPLC≥98%	level2
M0229	FT0470PR	M+NH4	C9H10O2	53.59	0	0.59	4′-Hydroxy-2′-methylacetophenone		168.102	168.102	5.667	POS	3.17228e+06	3.1128e+06	2.96987e+06	3.08498e+06	0.00270484	IAMNVCJECQWBLZ-UHFFFAOYSA-N	CC(=O)c1ccc(O)cc1C						875-59-2			HY-W010254	HPLC≥98%	level2
M0230	FT0483NR	M+FA-H	C6H10O4	51.87	0	2.09	2,2-dimethyl-succinic acid		191.055	191.056	4.2	NEG	6.07301e+06	4.65665e+06	6.93616e+06	5.88861e+06	0.005163	GOHPTLYPQCTZSE-UHFFFAOYSA-N	C(=O)(O)C(C)(C)CC(O)=O	HMDB0002074	6473	LMFA01170080		11701	597-43-3	Fatty Acyls		HY-W015641	HPLC≥98%	level2
M0231	FT0491PR	M+H-H2O	C8H15NO4	48	0	3.49	Castanospermine		172.096	172.097	1.188	POS	1.1457e+07	1.24364e+07	1.26008e+07	1.21648e+07	0.0106658	JDVVGAQPNNXQDW-TVNFTVLESA-N	C1CN2CC(C(C(C2C1O)O)O)O		65740		C02256	54445	79831-76-8	Organoheterocyclic compounds		HY-N2022	HPLC≥98%	level2
M0232	FT0495NR	M-H	C6H10O7	52.51	0	2.07	Galacturonic acid		193.035	193.035	0.894	NEG	3.60811e+07	42912850	38731465	3.92418e+07	0.0344064	AEMOLEFTQBMNLQ-YMDCURPLSA-N	C1(C(C(OC(C1O)O)C(=O)O)O)O		45875			439215	91510-62-2	Carbohydrates and Glycosides	Carbohydrates	HY-B1827	HPLC≥98%	level2
M0233	FT0510NR	M-H	C12H20O2	53.28	0	2.05	(1S,2R,4S)-(-)-Bornyl acetate		195.138	195.139	9.836	NEG	885732	612746	763019	753832	0.000660944	KGEKLUUHTZCSIP-SQLBVSGCSA-N	C12([C@]([H])(OC(=O)C)CC(CC1)C2(C)C)C		41094	LMPR0102120014	C09837	442460	76-49-3	Terpenes	Monoterpenoids	HY-N0756	HPLC≥98%	level2
M0234	FT0549PR	M+NH4	C9H9NO2	49.8	0	0.55	4-Aminocinnamic Acid		181.097	181.097	4.506	POS	6.28186e+06	5.29759e+06	7.21751e+06	6.26565e+06	0.00549358	JOLPMPPNHIACPD-ZZXKWVIFSA-N	Nc1ccc(/C=C/C(=O)O)cc1						2393-18-2	Phenylpropanoids	Simple phenylpropanoids	ST08190120	HPLC≥98%	level2
M0235	FT0572PR	M+H	C12H10N2	54.54	0	0.55	Harman		183.091	183.092	4.672	POS	1.54914e+06	1.82945e+06	1.61572e+06	1.66477e+06	0.00145964	PSFDQSOCUJVVGF-UHFFFAOYSA-N	CC1=C2NC3=CC=CC=C3C2=CC=N1	HMDB0035196	67518		C09209	5281404	486-84-0	Alkaloids		HY-101392	HPLC≥98%	level2
M0236	FT0574NR	M-H	C7H10O7	54.1	0	0.98	Methyl citrate		205.035	205.035	1.996	NEG	7.87879e+06	1.14202e+07	1.12907e+07	1.01966e+07	0.00894012	YUTUUOJFXIMELV-UHFFFAOYSA-N	COC(=O)CC(O)(CC(=O)O)C(=O)O						26163-61-1	Carboxylic acid and derivatives		HY-N9540	HPLC≥98%	level2
M0237	FT0575PR	M+NH4	C9H11NO2	50.04	0	0	Polygonatine A		183.113	183.113	3.808	POS	1.46571e+07	1.67211e+07	1.59309e+07	1.57697e+07	0.0138265	KIANCDMZGQMIAL-UHFFFAOYSA-N	O=C1CCCn2c(CO)ccc21						400715-63-1			STC2180110	HPLC≥98%	level2
M0238	FT0582PR	M+H	C9H13NO3	53.83	0	0	Ginkgotoxin		184.097	184.097	1.207	POS	3.87419e+06	2.17093e+06	5.10702e+06	3.71738e+06	0.00325932	SVINQHQHARVZFF-UHFFFAOYSA-N	COCC1=C(CO)C=NC(C)=C1O	HMDB0029455	86281			76581	1464-33-1	Pyridines and derivatives		HY-N8157	HPLC≥98%	level2
M0239	FT0584NR	M+FA-H	C9H6O3	50.4	0	0.97	7-Hydroxy-4-benzopyrone		207.03	207.03	4.456	NEG	745028	887115	810981	814375	0.000714026	WVJCRTSTRGRJJT-UHFFFAOYSA-N	C1=CC2=C(C=C1O)OC=CC2=O		319883			5409279	59887-89-7	Phenols	Monophenols	HY-N6596	HPLC≥98%	level2
M0240	FT0587NR	M-H2O-H	C7H14O8	52.23	0	-1.45	Glucoheptonic acid		207.051	207.051	0.93	NEG	6.12987e+07	5.8304e+07	6.32186e+07	6.09404e+07	0.0534312	KWMLJOLKUYYJFJ-VFUOTHLCSA-N	C(C(C(C(C(C(C(=O)O)O)O)O)O)O)O		3365			25588	17140-60-2	Carbohydrates and Glycosides	Carbohydrates	HY-B1476	HPLC≥98%	level2
M0241	FT0589NR	M-H	C11H12O4	53.66	0	1.45	Sinapyl aldehyde		207.066	207.066	5.657	NEG	1.32592e+06	1.54403e+06	1.77742e+06	1.54913e+06	0.00135824	CDICDSOGTRCHMG-ONEGZZNKSA-N	COC1=CC(=CC(=C1O)OC)C=CC=O		44806		C05610	5280802	4206-58-0	Phenylpropanoids	Simple phenylpropanoids	HY-N1312	HPLC≥98%	level2
M0242	FT0609NR	M-H	C7H14O7	53.4	0	1.43	Mannoheptulose		209.066	209.066	0.874	NEG	8.01479e+07	5.99051e+07	7.60338e+07	7.20289e+07	0.0631534	HSNZZMHEPUFJNZ-QMTIVRBISA-N	O=C(CO)[C@@H](O)[C@@H](O)[C@H](O)[C@H](O)CO						3615-44-9	Carbohydrates and Glycosides	Carbohydrates	HY-U00462	HPLC≥98%	level2
M0243	FT0621PR	M+H	C7H12N2O4	50.21	0	0.53	Aceglutamide		189.087	189.087	1.183	POS	1.83608e+07	1.68278e+07	2.1504e+07	1.88975e+07	0.016569	KSMRODHGGIIXDV-YFKPBYRVSA-N	CC(=O)N[C@@H](CCC(N)=O)C(O)=O	HMDB0006029	58344			182230	2490-97-3	Amino Acids, Peptides and derivatives	Amino acids	HY-B1065	HPLC≥98%	level2
M0244	FT0623PR	M+H	C8H16N2O3	50.77	0	0	Nepsilon-Acetyl-L-lysine		189.123	189.123	1.149	POS	4.69029e+07	1.84353e+07	2.26914e+07	2.93432e+07	0.0257275	DTERQYGMUDWYAZ-ZETCQYMHSA-N	CC(=O)NCCCC[C@H](N)C(O)=O	HMDB0000206	5216		C02727	92832	692-04-6	Amino Acids, Peptides and derivatives	Amino Acids	HY-113426	HPLC≥98%	level2
M0245	FT0627PR	M+	C9H21N2O2+	43.58	0	1.06	[(5S)-5-amino-5-carboxypentyl]-trimethylazanium		189.159	189.16	0.748	POS	1.54368e+07	2.14409e+07	2.09514e+07	1.92764e+07	0.0169011	MXNRLFUSFKVQSK-QMMMGPOBSA-O	C[N+](C)(C)CCCCC(C(=O)O)N					440121	55528-53-5	Amino Acids, Peptides and derivatives	Amino Acids	HY-N7404	HPLC≥98%	level2
M0246	FT0643PR	M+H-H2O	C11H16N2O2	47.62	0	3.14	Pilocarpine		191.117	191.118	2.915	POS	1.59666e+06	1.26008e+06	1.74289e+06	1.53321e+06	0.00134428	QCHFTSOMWOSFHM-WPRPVWTQSA-N	CC[C@H]1[C@@H](CC2=CN=CN2C)COC1=O	HMDB0015217	1936		C07474	5910	54-71-7	Alkaloids		DY0326	HPLC≥95%	level2
M0247	FT0647NR	M-H	C12H24O3	52.49	0	0	3S-hydroxy-dodecanoic acid		215.165	215.165	10.05	NEG	485240	479092	500245	488192	0.000428036	MUCMKTPAZLSKTL-NSHDSACASA-N	C(C[C@@H](O)CCCCCCCCC)(=O)O	HMDB0000387	35607	LMFA01050252		5312805	1883-13-2	Organic acids and derivatives		HY-113107	HPLC≥98%	level2
M0248	FT0676NR	M-H2O-H	C12H16O5	45.4	0	9.05	3-(3,4,5-Trimethoxyphenyl)propanoic acid		221.077	221.079	5.87	NEG	897755	1.0024e+06	1.1101e+06	1.00342e+06	0.000879775	ZCYXGVJUZBKJAI-UHFFFAOYSA-N	COC1=CC(CCC(O)=O)=CC(OC)=C1OC	HMDB0030254	86836			64860	25173-72-2	Phenylpropanoids	Simple phenylpropanoids	HY-W022390	HPLC≥98%	level2
M0249	FT0688NR	M+FA-H	C6H10O6	61.13	35.41	0	Gulonolactone	72.99207, 85.02852, 111.0079, 125.02361, 129.01852, 147.02917, 205.03532, 223.04604	223.046	223.046	0.884	NEG	1.22193e+08	8.70371e+07	1.02685e+08	1.03972e+08	0.09116	SXZYCXMUPBBULW-LECHCGJUSA-N	C(C(C1C(C(C(=O)O1)O)O)O)O		3314		C01040	165105	6322-07-2	Carbohydrates and Glycosides	Carbohydrates	HY-118840	HPLC≥98%	level2
M0250	FT0713PR	M+NH4	C7H5NO5	45.19	0	-7.96	Chelidamic acid		201.054	201.052	0.996	POS	6.45553e+06	9.95348e+06	1.21575e+07	9.52216e+06	0.00834882	XTLJJHGQACAZMS-UHFFFAOYSA-N	C1=C(NC(=CC1=O)C(=O)O)C(=O)O		424137			8743	138-60-3	Amino Acids, Peptides and derivatives	Amino acids	HY-W016349	HPLC≥98%	level2
M0251	FT0731PR	M+Na	C6H12O6	54.17	0	0.49	Fructose		203.052	203.053	0.834	POS	1.8772e+07	1.56216e+07	4.18728e+07	2.54221e+07	0.0222896	LKDRXBCSQODPBY-ARQDHWQXSA-N	C1[C@H]([C@H]([C@@H]([C@](O1)(CO)O)O)O)O						7660-25-5	Carbohydrates and Glycosides	Carbohydrates	HY-N0395	HPLC≥98%	level2
M0252	FT0733PR	M+H	C13H14O2	48.6	0	-3.94	6-Acetyl-2,2-dimethyl-2H-1-benzopyran		203.108	203.108	10.086	POS	953087	818748	1.00302e+06	924952	0.000810978	ZAJTXVHECZCXLH-UHFFFAOYSA-N	CC(=O)C1=CC2=C(OC(C)(C)C=C2)C=C1	HMDB0030816	87212			177040	19013-07-1	Terpenes	Meroterpenoids	HY-77173	HPLC≥98%	level2
M0253	FT0778NR	M+FA-H	C12H16O2	53.22	0	-0.42	Senkyunolide		237.113	237.113	9.69	NEG	466379	601541	690507	586142	0.000513917	ZPIKVDODKLJKIN-UHFFFAOYSA-N	CCCCC1OC(=O)C2=C1CCC=C2	HMDB0258235					62006-39-7	Organoheterocyclic compounds		B21461-50mg	HPLC≥98%	level2
M0254	FT0804PR	M+NH4	C11H13NO2	50.99	0	0	5-Methoxytryptophol		209.128	209.128	5.272	POS	1.2895e+06	2.47622e+06	1.21826e+06	1.66133e+06	0.00145662	QLWKTGDEPLRFAT-UHFFFAOYSA-N	COC1=CC=C2NC=C(CCO)C2=C1	HMDB0001896	58062			12835	712-09-4	Amino Acids, Peptides and derivatives	Amino acids	HY-113440	HPLC≥98%	level2
M0255	FT0817PR	M+K	C8H20N4	43.24	0	9	Cyclen		211.128	211.13	0.757	POS	4.28596e+07	3.86416e+07	2.91416e+07	3.68809e+07	0.0323364	QBPPRVHXOZRESW-UHFFFAOYSA-N	C1CNCCNCCNCCN1	HMDB0250623				64963	294-90-6			HY-W007656	HPLC≥98%	level2
M0256	FT0825NR	M-H	C13H24O4	53.66	0	-1.23	Brassylic acid		243.161	243.161	8.721	NEG	1.13941e+06	1.18172e+06	1.05647e+06	1.12586e+06	0.000987134	DXNCZXXFRKPEPY-UHFFFAOYSA-N	C(CCCCCCCCCCCC(=O)O)(=O)O	HMDB0002327	6622	LMFA01170014		10458	505-52-2	Fatty Acyls		HY-128421	HPLC≥98%	level2
M0257	FT0825PR	M+NH4	C7H14O6	49.23	0	-5.66	D-ononitol		212.115	212.114	1.168	POS	2.49487e+06	1.73643e+06	2.23887e+06	2.15672e+06	0.00189097	DSCFFEYYQKSRSV-FEPQRWDDSA-N	[H]C1(O)[C@]([H])(O)[C@]([H])(O)C([H])(OC)[C@]([H])(O)[C@@]1([H])O	HMDB0304321	86586			164619	10284-63-6	Carbohydrates and Glycosides	Carbohydrates	HY-N0655	HPLC≥98%	level2
M0258	FT0840NR	M-H2O-H	C15H20O4	51.74	0	-3.26	Curcolonol		245.119	245.119	6.614	NEG	1.09807e+06	1.34036e+06	1.41324e+06	1.28389e+06	0.00112569	QXEXMTIZXNCRJO-QPKOPYBWSA-N	CC1=COC2=C1C(=O)C3C(CCC(C3(C2)C)O)(C)O	HMDB0033227	89094			10683031	217817-09-9	Terpenes	Sesquiterpenes	DC0279	HPLC≥98%	level2
M0259	FT0848NR	M-H	C15H20O3	42.73	0	8.5	Parthenolide		247.13	247.132	9.256	NEG	937047	996962	1.06752e+06	1.00051e+06	0.000877226	KTEXNACQROZXEV-SLXBATTESA-N	[C@@H]12O[C@]1(C)CCC=C(C)CC[C@H]1C(C(=O)O[C@H]21)=C			LMPR0103090002	C07609	108068	20554-84-1	Terpenes	Sesquiterpenes	HY-N0141	HPLC≥98%	level2
M0260	FT0876PR	M+K	C6H13NO5	51.39	0	0.46	(2R,3R,4S,5R)-2-Amino-3,4,5,6-tetrahydroxyhexanal		218.042	218.042	0.764	POS	7.39607e+06	7.89665e+06	8.95002e+06	8.08091e+06	0.00708517	FZHXIRIBWMQPQF-UHFFFAOYSA-N	NC(C=O)C(O)C(O)C(O)CO	HMDB0242589				318324	5505-63-5	Carbohydrates and Glycosides	Carbohydrates	HY-W021425	HPLC≥98%	level2
M0261	FT0885NR	M+FA-H	C12H14O3	49.78	0	-0.8	2-Pentanoylbenzoic Acid		251.093	251.093	8.354	NEG	3.25779e+06	3.52389e+06	3.72045e+06	3.50071e+06	0.00306934	SWAMOIJQDQZLRX-UHFFFAOYSA-N	CCCCC(=O)c1ccccc1C(=O)O						550-37-8			STC3220120	HPLC≥98%	level2
M0262	FT0964NR	M-H	C11H15N5O3	49.9	0	3.41	3-(6-Aminopurin-9-yl)-5-(hydroxymethyl)cyclopentane-1,2-diol		264.108	264.109	0.797	NEG	5.1477e+06	4.9287e+06	6.65166e+06	5.57602e+06	0.00488893	UGRNVLGKAGREKS-UHFFFAOYSA-N	NC1=C2N=CN(C3CC(CO)C(O)C3O)C2=NC=N1	HMDB0244841				2235	19186-33-5	Nucleotides and derivatives		HY-112639	HPLC≥98%	level2
M0263	FT0979NR	M+FA-H	C8H15NO6	52.54	0	-2.25	beta-D-N-Acetylmannosamine		266.089	266.089	0.767	NEG	2.54179e+06	2.3206e+06	2.59333e+06	2.48524e+06	0.00217901	OVRNDRQMDRJTHS-OZRXBMAMSA-N	CC(=O)N[C@@H]1[C@H](O)O[C@H](CO)[C@@H](O)[C@@H]1O	HMDB0001129	6024		C00645	11096158	7772-94-3	Carbohydrates and Glycosides	Carbohydrates	HY-W040154	HPLC≥98%	level2
M0264	FT1000NR	M+FA-H	C11H14O5	45.57	0	6.64	Genipin		271.079	271.081	5.218	NEG	615007	812156	881464	769542	0.000674718	AZKVWQKMDGGDSV-BCMRRPTOSA-N	COC(=O)C1=COC(C2C1CC=C2CO)O		45285		C09780	442424	6902-77-8	Terpenes	Monoterpenes	HY-17389	HPLC≥98%	level2
M0265	FT1004PR	M+NH4	C12H20O3	51.32	0	0.43	Dihydrojasmonic acid		230.175	230.175	7.77	POS	2.28819e+06	2.52988e+06	2.10273e+06	2.30693e+06	0.00202267	PQEYTAGBXNEUQL-UHFFFAOYSA-N	CCCCCC1C(CC(O)=O)CCC1=O	HMDB0033601	44409			107126	3572-64-3	Fatty Acyls		Y35128-1g	HPLC≥98%	level2
M0266	FT1022NR	M-H	C17H24O3	50.06	0	-1.82	(1R,4E,9E,11S)-4,12,12-trimethyl-8-oxobicyclo[9.1.0]dodeca-4,9-dien-2-yl acetate		275.166	275.166	10.557	NEG	968948	907314	876818	917693	0.000804613	BESWSXOVDJDSKQ-BYYKKUBMSA-N	[C@@H]12C(C/C(=C/CCC(=O)/C=C/[C@@H]1C2(C)C)/C)OC(=O)C						1350083-66-7	Carboxylic acid and derivatives		/	HPLC≥98%	level2
M0267	FT1028PR	M+NH4	C10H14O5	50.08	0	0.86	3,4-O-Isopropylidene-shikimic acid		232.118	232.118	4.769	POS	1.02914e+06	1.04894e+06	1.26589e+06	1.11466e+06	0.000977306	PILATNHSTHZMCA-UHFFFAOYSA-N	CC1(C)OC2C=C(C(=O)O)CC(O)C2O1						183075-03-8			HY-N1782	HPLC≥98%	level2
M0268	FT1030PR	M+NH4	C13H14N2O	53.77	0	0	Harmaline		232.144	232.144	4.744	POS	529804	512555	546167	529509	0.000464262	RERZNCLIYCABFS-UHFFFAOYSA-N	COC1=CC2=C(C=C1)C1=C(N2)C(C)=NCC1	HMDB0030310	3350		C06536	3564	304-21-2	Alkaloids		HY-N2625A	HPLC≥98%	level2
M0269	FT1070NR	M-H	C16H12O5	52.06	0	-2.12	Calycosin		283.062	283.062	6.474	NEG	878313	842057	753848	824739	0.000723113	ZZAJQOPSWWVMBI-UHFFFAOYSA-N	C1(O)=CC2OC=C(C3C=CC(OC)=C(O)C=3)C(=O)C=2C=C1	HMDB0249566	47576	LMPK12050056	C01562	5280448	20575-57-9	Flavonoids	Isoflavones	HY-N0519	HPLC≥98%	level2
M0270	FT1107PR	M+Na	C12H14N2O2	60.83	36.08	0	(-)-N-Formylcytisine	70.06584, 110.0218, 182.0574, 210.05302, 241.06929, 241.09447, 241.11922, 241.15544	241.095	241.095	3.918	POS	7.50753e+06	6.91481e+06	7.36464e+06	7.26233e+06	0.00636745	PCYQRXYBKKZUSR-VHSXEESVSA-N	O=CN1CC2C3=CC=CC(=O)N3CC(C1)C2					179619	53007-06-0	Alkaloids		HY-N7625	HPLC≥98%	level2
M0271	FT1108NR	M-H	C14H13NO6	47.37	0	5.52	Lycoricidine		290.064	290.065	4.046	NEG	746334	863428	935727	848497	0.000743943	YYDLFVZOIDOGSO-KKBFJBPOSA-N	C1OC2=C(O1)C=C3C(=C2)C4=CC(C(C(C4NC3=O)O)O)O		67048		C08531	73065	19622-83-4	Organoheterocyclic compounds		DT0196	HPLC≥98%	level2
M0272	FT1132NR	M+FA-H	C11H20O6	61.87	31.88	-1.36	Crenulatin	89.02483, 131.07278, 293.12466	293.125	293.125	4.239	NEG	2.9722e+07	2.6844e+07	2.61733e+07	2.75798e+07	0.0241813	ZEGGZNOPAPRAIG-SPFKKGSWSA-N	C=CC(C)(C)O[C@@H]1O[C@H](CO)[C@@H](O)[C@H](O)[C@H]1O						63026-02-8	Terpenes	Monoterpenes	DD0302	HPLC≥98%	level2
M0273	FT1143PR	M+H	C9H12N2O6	53.23	0	0.41	Spongouridine		245.077	245.077	1.222	POS	1.34475e+07	1.31592e+07	1.35053e+07	1.33707e+07	0.0117231	DRTQHJPVMGBUCF-CCXZUQQUSA-N	C1=CN(C(=O)NC1=O)C2C(C(C(O2)CO)O)O				C16745	18323	3083-77-0	Carbohydrates and Glycosides	Carbohydrates	HY-N6652	HPLC≥98%	level2
M0274	FT1154NR	M+FA-H	C13H18N2O3	45.39	0	5.76	Caffeoylputrescine		295.127	295.128	3.882	NEG	707750	630848	782656	707085	0.000619956	KTZNZCYTXQYEHT-GQCTYLIASA-N	C1=CC(=C(C=C1C=CC(=O)NCCCCN)O)O		3380		C03002	5280559	29554-26-5	Phenylpropanoids		DN0015	HPLC≥98%	level2
M0275	FT1162NR	M-H	C11H15N5O5	63.78	48.25	-1.01	N2-Methylguanosine	150.04143, 227.96271, 296.10004	296.101	296.1	2.194	NEG	1415981	1.3994e+06	1.54066e+06	1.45201e+06	0.00127309	SLEHROROQDYRAW-KQYNXXCUSA-N	CNC1=NC(=O)C2=C(N1)N(C=N2)[C@@H]1O[C@H](CO)[C@@H](O)[C@H]1O	HMDB0005862	58332			3035422	2140-77-4	Nucleotides and derivatives	Purine nucleosides	HY-111647	HPLC≥98%	level2
M0276	FT1197NR	M+Cl	C10H13N5O4	52.79	0	-1.32	Vidarabine		302.067	302.067	1.343	NEG	3.61326e+06	3.73333e+06	3.33836e+06	3.56165e+06	0.00312278	OIRDTQYFTABQOQ-UHTZMRCNSA-N	NC1=NC=NC2=C1N=CN2[C@@H]1O[C@H](CO)[C@@H](O)[C@@H]1O	HMDB0014340	3020		C07195	21704	5536-17-4	Carbohydrates and Glycosides	Carbohydrates	HY-B0277	HPLC≥98%	level2
M0277	FT1223NR	M-H	C18H29NO3	50.33	0	-1.63	N-Vanillyldecanamide		306.209	306.208	10.696	NEG	760081	714763	694155	723000	0.00063391	QLHTWDQJPOTDMV-UHFFFAOYSA-N	CCCCCCCCCC(O)=NCc1ccc(O)c(OC)c1						31078-36-1	Phenols		HY-N5099	HPLC≥98%	level2
M0278	FT1259NR	M-H	C17H14O6	53.92	0	-1.6	2-(3,4-Dihydroxyphenyl)-5,7-dimethoxy-4H-1-benzopyran-4-one		313.073	313.072	5.987	NEG	2.35691e+07	2.66115e+07	2.83247e+07	2.61684e+07	0.0229439	NKGJZNRUAGQIRY-UHFFFAOYSA-N	COC1=CC2=C(C(=C1)OC)C(=O)C=C(O2)C3=CC(=C(C=C3)O)O		707997			13964548	90363-40-9	Flavonoids	Flavones	HY-111928	HPLC≥98%	level2
M0279	FT1293NR	M+FA-H	C15H14O5	48.68	0	-1.88	Epiafzelechin		319.083	319.083	5.16	NEG	3.9986e+06	4.01722e+06	3.75709e+06	3.9243e+06	0.00344074	RSYUFYQTACJFML-UKRRQHHQSA-N	C1(O)C=C2O[C@H](C3C=CC(O)=CC=3)[C@H](O)CC2=C(O)C=1	HMDB0030822	44474	LMPK12020036	C12128	443639	24808-04-6	Phenols	Polyphenols	HY-N0943	HPLC≥98%	level2
M0280	FT1298NR	M+FA-H	C13H8O7	48.05	0	5.92	3,4,8,9,10-Pentahydroxy Urolithin		321.021	321.023	4.766	NEG	1.05494e+06	1.04254e+06	1.07641e+06	1.05796e+06	0.0009276	ZELMDXUEWHBWPN-UHFFFAOYSA-N	O=c1oc2c(O)c(O)ccc2c2c(O)c(O)c(O)cc12						91485-02-8	Phenols	Polyphenols	ST20020220	HPLC≥95%	level2
M0281	FT1314NR	M-H2O-H	C18H16O7	49.49	0	-3.69	Eupatilin		325.074	325.072	8.798	NEG	465227	434975	555439	485214	0.000425425	DRRWBCNQOKKKOL-UHFFFAOYSA-N	C1(O)=CC2OC(C3C=C(OC)C(OC)=CC=3)=CC(=O)C=2C(O)=C1OC	HMDB0029469	49653	LMPK12111228	C10040	5273755	22368-21-4	Flavonoids	Flavones	HY-N0783	HPLC≥98%	level2
M0282	FT1317PR	M+Na	C15H26O2	45.24	0	-8.42	Alismoxide		261.187	261.185	7.24	POS	3.02747e+06	3.25623e+06	2.84304e+06	3.04225e+06	0.00266737	IWQURBSTAIRNAE-BARDWOONSA-N	CC(C)C1=C[C@H]2[C@@H](CC[C@]2(C)O)[C@](C)(O)CC1						87701-68-6	Terpenes	Sesquiterpenes	HY-N0426	HPLC≥98%	level2
M0283	FT1342PR	M+NH4	C15H18O3	51.01	0	0.76	Xanthatin		264.159	264.159	8.039	POS	1.78071e+06	1.60797e+06	1.88701e+06	1.75856e+06	0.00154187	RBRPTFMVULVGIC-ZTIIIDENSA-N	CC1CC2C(CC=C1C=CC(=O)C)C(=C)C(=O)O2		67838		C09601	5281511	26791-73-1	Terpenes	Sesquiterpenes	HY-N3032	HPLC≥98%	level2
M0284	FT1349NR	M+FA-H	C13H16O7	51.65	0	-1.52	Helicid		329.089	329.088	3.36	NEG	2.65601e+06	2.91649e+06	2.29065e+06	2.62105e+06	0.00229808	OLZAGZCCJJBKNZ-UJPOAAIJSA-N	O=Cc1ccc(O[C@@H]2O[C@H](CO)[C@@H](O)[C@H](O)[C@H]2O)cc1						26993-16-8	Carbohydrates and Glycosides	Glycosides	B35202-5mg	HPLC≥98%	level2
M0285	FT1356NR	M+FA-H	C16H14O5	51.47	0	-1.81	Brazilin		331.083	331.083	5.254	NEG	466728	705092	628978	600266	0.0005263	UWHUTZOCTZJUKC-JKSUJKDBSA-N	C1C2=CC(=C(C=C2C3C1(COC4=C3C=CC(=C4)O)O)O)O		43793		C09920	73384	474-07-7	Flavonoids	Flavones	HY-N0072	HPLC≥98%	level2
M0286	FT1394NR	M-H	C23H32O2	51.64	0	-1.47	2,2'-Methylenebis(4-methyl-6-tert-butylphenol)		339.234	339.233	12.864	NEG	1.58372e+06	1.13429e+06	1.16195e+06	1.29332e+06	0.00113396	KGRVJHAUYBGFFP-UHFFFAOYSA-N	CC1=CC(CC2=CC(C)=CC(=C2O)C(C)(C)C)=C(O)C(=C1)C(C)(C)C	HMDB0244434				8398	119-47-1			B65096-500mg	HPLC≥98%	level2
M0287	FT1408PR	M+Na	C15H24N2O	47.7	0	7.01	Matrine		271.174	271.176	1.183	POS	8.14459e+06	7.32945e+06	7.44496e+06	7.63967e+06	0.00669829	ZSBXGIUJOOQZMP-JLNYLFASSA-N	C1CC2C3CCCN4C3C(CCC4)CN2C(=O)C1		68567		C10774	91466	519-02-8	Alkaloids		HY-N0164	HPLC≥98%	level2
M0288	FT1418NR	M-H	C19H21NO5	63.56	38.15	-0.88	N-trans-sinapoyltyramine	148.05467, 178.05057, 327.11169, 342.13632, 343.13983	342.135	342.135	6.146	NEG	3.55523e+07	3.69842e+07	3.80461e+07	3.68609e+07	0.0323188	IEDBNTAKVGBZEP-VMPITWQZSA-N	COc1cc(/C=C/C(O)=NCCc2ccc(O)cc2)cc(OC)c1O						200125-11-7	Phenylpropanoids	Simple phenylpropanoids	DJ0357	HPLC≥98%	level2
M0289	FT1469NR	M-H	C16H18O9	57.13	0	-1.98	Magnolioside		353.089	353.088	4.214	NEG	4.79224e+07	5.53415e+07	4.46645e+07	4.93095e+07	0.0432334	WBAVLTNIRYDCPM-YMILTQATSA-N	COC1=C(C=C2C=CC(=O)OC2=C1)OC3C(C(C(C(O3)CO)O)O)O		985238			3084335	20186-29-2	Phenylpropanoids	Coumarins	HY-N7034	HPLC≥98%	level2
M0290	FT1503NR	M-H	C21H28O5	56.36	38.53	4.45	7-Methoxyrosmanol	207.8555, 207.8805, 273.1914, 291.1972, 291.8808, 305.2534, 305.2938, 313.1781, 359.1851, 360.1895	359.183	359.185	10.472	NEG	1.67068e+06	1.57788e+06	1.79412e+06	1.6809e+06	0.00147377	XNPVHIQPSAZTLC-PGGWPXBNSA-N	CO[C@@H]1c2cc(C(C)C)c(O)c(O)c2[C@]23CCCC(C)(C)C2[C@H]1OC3=O						113085-62-4	Terpenes	Diterpenes	HY-111896	HPLC≥98%	level2
M0291	FT1509PR	M+NH4	C10H16O8	50.99	0	0.35	Kinsenoside		282.118	282.118	0.909	POS	1.92513e+07	1.59803e+07	5.55357e+06	1.35951e+07	0.0119198	MQEPWBMWFIVRPS-ZGSHZZHUSA-N	C1C(COC1=O)OC2C(C(C(C(O2)CO)O)O)O		432462			10422896	151870-74-5	Carbohydrates and Glycosides	Glycosides	HY-N2292	HPLC≥98%	level2
M0292	FT1520PR	M+Na	C14H16N2O3	45.42	0	-7.42	Maculosin		283.11	283.107	4.506	POS	2.28027e+06	2.05843e+06	2.41681e+06	2.25184e+06	0.00197436	LSGOTAXPWMCUCK-RYUDHWBXSA-N	C1CC2C(=O)NC(C(=O)N2C1)CC3=CC=C(C=C3)O		68423		C10605	119404	4549-02-4	Amino Acids, Peptides and derivatives	Peptides	HY-P1940	HPLC≥98%	level2
M0293	FT1530NR	M+FA-H	C20H30O3	59.49	46.18	4.68	Steviol	171.10217, 277.21771, 295.2283, 317.21036, 363.21619, 364.21869	363.214	363.216	10.958	NEG	1.45554e+07	1.16792e+07	1.42901e+07	1.35082e+07	0.0118437	QFVOYBUQQBFCRH-VQSWZGCSSA-N	[C@@]123CC([C@](O)(CC[C@@]1([H])[C@]1(C)CCC[C@@](C)(C(O)=O)[C@@]1([H])CC2)C3)=C			LMPR01040120		452967	471-80-7	Terpenes	Diterpenes	HY-N2057	HPLC≥98%	level2
M0294	FT1531PR	M+H	C16H17N3O2	53.73	0	0.35	Brevianamide F		284.139	284.139	5.276	POS	1.60249e+06	1.56464e+06	1.34272e+06	1.50328e+06	0.00131804	RYFZBPVMVYTEKZ-KBPBESRZSA-N	C1CC2C(=O)NC(C(=O)N2C1)CC3=CNC4=CC=CC=C43				C20563	181567	38136-70-8	Amino Acids, Peptides and derivatives		HY-100385	HPLC≥98%	level2
M0295	FT1583PR	M+Na	C11H14N4O4	49.82	0	-2.77	tubercidin		289.092	289.091	0.928	POS	2.02615e+07	2.47686e+07	3.14693e+07	2.54998e+07	0.0223577	HDZZVAMISRMYHH-UHFFFAOYSA-N	NC1=C2C=CN(C3OC(CO)C(O)C3O)C2=NC=N1	HMDB0259318					69-33-0	Carbohydrates and Glycosides	Carbohydrates	HY-100126	HPLC≥98%	level2
M0296	FT1594NR	M-H	C16H24O10	52.9	0	-2.67	Mussaenosidic acid		375.132	375.131	3.859	NEG	1.33281e+06	1.36751e+06	1.2292e+06	1.30984e+06	0.00114844	VLCHQFXSBHIBRV-NJPMDSMTSA-N	O=C(O)C1=COC(OC2OC(CO)C(O)C(O)C2O)C3C1CCC3(O)C						82451-22-7	Terpenes	Monoterpenes	B28673-5mg	HPLC≥98%	level2
M0297	FT1643PR	M+Na	C16H19NO3	45.43	0	8.44	Sanguinine		296.121	296.123	1.837	POS	2.90273e+06	2.92787e+06	2.86925e+06	2.89995e+06	0.00254262	OYSGWKOGUVOGFQ-RBOXIYTFSA-N	CN1CCC23C=CC(CC2OC4=C(C=CC(=C34)C1)O)O		69379		C12232	443722	60755-80-8	Alkaloids		HY-131413	HPLC≥98%	level2
M0298	FT1651NR	M-H2O-H	C17H24O11	55.28	0	-2.08	Hastatoside		385.115	385.114	4.214	NEG	5.20989e+06	9.78648e+06	5.01425e+06	6.67021e+06	0.00584829	PRZVXHGUJJPSME-CZMSZWGTSA-N	COC(=O)C1=CO[C@@H](O[C@@H]2O[C@H](CO)[C@@H](O)[C@H](O)[C@H]2O)[C@@H]2[C@@H](C)CC(=O)[C@]12O						50816-24-5	Terpenes	Monoterpenes	HY-N2015	HPLC≥98%	level2
M0299	FT1691NR	M-H2O-H	C20H26O9	51.27	0	4.35	13,21-Dihydroeurycomanone		391.136	391.138	4.38	NEG	532914	602312	586637	573955	0.000503231	PKICXNXDFYYYGH-QWRBDCSPSA-N	CC1=CC(=O)[C@@H](O)[C@@]2(C)[C@H]1C[C@H]1OC(=O)[C@H](O)[C@@]3(O)[C@@H](C)[C@@H](O)[C@]4(O)OC[C@]13[C@@H]24						129587-06-0	Terpenes	Triterpenes	HY-N9320	HPLC≥98%	level2
M0300	FT1698PR	M+NH4	C13H18O7	49.98	0	1.97	Salicin		304.138	304.138	4.201	POS	1.37323e+06	1.47105e+06	1.66388e+06	1.50272e+06	0.00131755	NGFMICBWJRZIBI-UJPOAAIJSA-N	OC[C@H]1O[C@@H](OC2=C(CO)C=CC=C2)[C@H](O)[C@@H](O)[C@@H]1O	HMDB0003546	6948		C01451	439503	138-52-3	Carbohydrates and Glycosides	Glycosides	HY-N0149	HPLC≥98%	level2
M0301	FT1707NR	M+Cl	C16H24O9	51.2	0	-0.51	8-epideoxyloganic acid		395.112	395.112	5.052	NEG	1.03641e+06	573876	884780	831690	0.000729208	DSXFHNSGLYXPNG-SPLNBZCLSA-N	C[C@@H]1CC[C@@H]2C(C(=O)O)=CO[C@@H](O[C@@H]3O[C@H](CO)[C@@H](O)[C@H](O)[C@H]3O)C21						88668-99-9	Terpenes	Monoterpenes	B31123-5mg	HPLC≥98%	level2
M0302	FT1716NR	M+Cl	C19H22O7	41.85	0	-9.07	Deacetylorientalide		397.113	397.11	5.212	NEG	984179	1.23631e+06	793331	1.00461e+06	0.000880818	HQPSNGXRJBMMAL-WHZRINGVSA-N	O=CC1=CCCC(=CC2OC(=O)C(=C)C2C(OC(=O)C(=C)C)C1O)CO						1258517-59-7	Terpenes	Sesquiterpenes	DD0367	HPLC≥95%	level2
M0303	FT1737NR	M+FA-H	C16H20O9	63.59	49.26	-1.5	Ferulic acid 4-glucoside	208.5250, 209.0332, 239.0962, 270.0879, 288.1010, 305.2834, 342.0720, 355.1037, 401.1578, 401.2068	401.11	401.11	4.092	NEG	2.04898e+06	2.67609e+06	1.87354e+06	2.19954e+06	0.00192851	IEMIRSXOYFWPFD-BJGSYIFTSA-N	COC1=CC(\C=C\C(O)=O)=CC=C1O[C@@H]1O[C@H](CO)[C@@H](O)[C@H](O)[C@H]1O	HMDB0301717					117405-51-3	Carbohydrates and Glycosides	Glycosides	Y69061-50mg	HPLC≥97%	level2
M0304	FT1796NR	M-H	C19H22O10	48.16	0	3.42	aloenin		409.111	409.113	4.692	NEG	874265	667242	693129	744879	0.000653093	KFJNVVJUICKJEQ-LQDZTQBFSA-N	O=C1OC(=CC(OC)=C1)C=2C(OC3OC(CO)C(O)C(O)C3O)=CC(O)=CC2C						38412-46-3	Carbohydrates and Glycosides	Glycosides	DL0099-0010	HPLC≥95%	level2
M0305	FT1839PR	M+H-H2O	C15H16O9	44.84	0	9.6	Daphnin		323.07	323.074	4.097	POS	2.16211e+06	2.06856e+06	2.28801e+06	2.17289e+06	0.00190515	HOIXTKAYCMNVMY-PVOAASPHSA-N	C1=CC(=C(C2=C1C=CC(=O)O2)O)OC3C(C(C(C(O3)CO)O)O)O		65594		C01421	439499	486-55-5	Phenylpropanoids	Coumarins	HY-N7252	HPLC≥98%	level2
M0306	FT1871NR	M+Cl	C18H26O9	51.05	0	2.37	Methylsyringin		421.125	421.126	5.222	NEG	1.12398e+06	1.11106e+06	916706	1.05058e+06	0.000921128	KDZYNPVXUQIVAO-LSUNSJSKSA-N	COCC=CC1=CC(=C(C(=C1)OC)OC2C(C(C(C(O2)CO)O)O)O)OC	HMDB0039570	94129			15108321	139742-20-4	Terpenes	Monoterpenes	DM0213-0005	HPLC≥98%	level2
M0307	FT1874PR	M+H	C18H15O4P	61.01	44.77	1.83	TRIPHENYL PHOSPHATE	174.9925, 209.9036, 233.0367, 251.0000, 251.0466, 305.1728, 327.0781, 327.1894, 327.2508, 328.0816	327.077	327.078	10.917	POS	1.80167e+06	1.63446e+06	1.07832e+06	1.50482e+06	0.00131939	XZZNDPSIHUTMOC-UHFFFAOYSA-N	O=P(OC1=CC=CC=C1)(OC1=CC=CC=C1)OC1=CC=CC=C1	HMDB0259262	69897		C14235	8289	115-86-6	Organic acids and derivatives		STC0470100	HPLC≥98%	level2
M0308	FT1894PR	M+H	C17H28O6	50.64	0	0.61	(2S)-2-[(1S)-1-carboxyundecyl]-5-oxotetrahydrofuran-2-carboxylic acid		329.195	329.196	10.425	POS	582916	552172	762875	632655	0.000554698	TUXHHVJPGQUPCF-DYVFJYSZSA-N	O=C1OC(C(=O)O)(CC1)C(C(=O)O)CCCCCCCCCC						469-77-2	Carboxylic acid and derivatives		HY-N7078	HPLC≥98%	level2
M0309	FT1903NR	M+FA-H	C17H20O10	44.26	0	8.16	Calycanthoside		429.097	429.1	4.239	NEG	885317	1.2165e+06	1.06948e+06	1.0571e+06	0.000926839	IKUQEFGEUOOPGY-QSDFBURQSA-N	COc1cc2ccc(=O)oc2c(OC)c1O[C@@H]1O[C@H](CO)[C@@H](O)[C@H](O)[C@H]1O						483-91-0	Phenylpropanoids	Coumarins	DY0602	HPLC≥98%	level2
M0310	FT1912NR	M-H2O-H	C24H32O8	44.92	0	7.92	Isoasatone A		429.185	429.188	10.572	NEG	869332	848606	848919	855619	0.000750188	JSAXPXNTZVWWDV-UKGMSPEYSA-N	C/C=C/C1=CC2(C(=O)C([C@H]1[C@H]3[C@@]2(C=C(C(=O)C3(OC)OC)OC)CC=C)(OC)OC)OC						67451-73-4	Phenylpropanoids	Lignans	DY0604	HPLC≥95%	level2
M0311	FT1934PR	M+H	C20H30O4	56.43	35.65	8.35	Lathyrol	335.21948, 336.22153	335.216	335.219	9.632	POS	1.362e+07	1.33742e+07	1.44333e+07	1.38092e+07	0.0121076	SDBITTRHSROXCY-OKFBFAQVSA-N	CC1CC2(C(C1O)C(C(=C)CCC3C(C3(C)C)C=C(C2=O)C)O)O				C09125	5281376	34420-19-4	Terpenes	Diterpenes	HY-N0561	HPLC≥98%	level2
M0312	FT2731PR	M+H	C15H10O7	54.25	0	0	Quercetin		303.05	303.05	6.227	POS	2.74859e+07	2.72396e+07	2.74435e+07	2.73897e+07	0.00761038	REFJWTPEDVJJIY-UHFFFAOYSA-N	C1(O)C=C2OC(C3=CC=C(O)C(O)=C3)=C(O)C(=O)C2=C(O)C=1	HMDB0005794	409	LMPK12110004	C00389	5280343	117-39-5	Flavonoids	Flavonols	HY-18085	HPLC≥98%	level2
M0313	FT1946NR	M-H	C21H22O10	53.84	0	-1.62	Isohemiphloin		433.115	433.115	4.881	NEG	1.71289e+06	2.49107e+06	2.50088e+06	2.23495e+06	0.00195955	VPQWOQSQAVBHEV-BBTXKFPASA-N	O=C1C[C@H](c2ccc(O)cc2)Oc2c1c(O)cc(O)c2[C@H]1O[C@@H](CO)[C@H](O)[C@@H](O)[C@@H]1O						3682-02-8	Flavonoids	Flavanones	DY0687	HPLC≥98%	level2
M0314	FT1951PR	M+Na	C18H34O4	54.2	0	0.3	Dibutyl decanedioate		337.235	337.235	13.175	POS	744111	747510	660066	717229	0.00062885	PYGXAGIECVVIOZ-UHFFFAOYSA-N	CCCCOC(=O)CCCCCCCCC(=O)OCCCC	HMDB0041220	95639			7986	109-43-3	Fatty Acyls		HY-W013807	HPLC≥98%	level2
M0315	FT1972PR	M+Na	C20H30O3	54.77	47.48	8.21	Isosteviol	341.2063, 342.20993	341.203	341.206	10.958	POS	3.04608e+06	3.25379e+06	3.55167e+06	3.28385e+06	0.0028792	KFVUFODCZDRVSS-YFYJLLRASA-N	C[C@@]12CCC[C@@](C)(C(=O)O)[C@@H]1CC[C@]13CC(=O)[C@](C)(CC[C@@H]12)C3						27975-19-5	Terpenes	Diterpenes	HY-N0872	HPLC≥98%	level2
M0316	FT2049NR	M-H	C21H22O11	52.63	0	-1.78	Isookanin-7-glucoside		449.111	449.11	4.445	NEG	2.36422e+06	1.90474e+06	2.18053e+06	2.14983e+06	0.00188493	DGGOLFCPSUVVHX-RTHJTPBESA-N	O=C1C2=CC=C(OC3OC(CO)C(O)C(O)C3O)C(O)=C2OC(C4=CC=C(O)C(O)=C4)C1						577-38-8	Flavonoids	Flavanones	HY-N7675	HPLC≥98%	level2
M0317	FT2059NR	M-H2O-H	C20H23NO12	51.57	0	-3.33	Narciclasine-4-O-beta-D-glucopyranoside		450.107	450.105	4.743	NEG	728576	622134	677904	676205	0.000592882	OHMFFIAKCHSDEB-UHFFFAOYSA-N	c12c(c(c3c(c1)C1=CC(C(C(C1NC3=O)OC1C(C(C(C(O1)CO)O)O)O)O)O)O)OCO2						141544-37-8	Alkaloids		DS0488	HPLC≥95%	level2
M0318	FT2063NR	M+FA-H	C19H18O10	51.69	0	3.55	Lancerin		451.085	451.087	4.725	NEG	2.04876e+06	1.63695e+06	1.60844e+06	1.76472e+06	0.00154727	JUZGXATTXYZBGK-HBVDJMOISA-N	C1=CC2=C(C=C1O)C(=O)C3=C(O2)C(=C(C=C3O)O)C4C(C(C(C(O4)CO)O)O)O		68114		C10075	5281645	81991-99-3	Phenylpropanoids	Xanthones	HY-N2159	HPLC≥98%	level2
M0319	FT2064NR	M+FA-H	C17H26O11	51.79	0	-2.44	8-O-Acetylharpagide		451.148	451.147	4.38	NEG	4.45818e+06	4.56735e+06	4.38522e+06	4.47025e+06	0.00391942	CAFTUQNGDROXEZ-PCCCKMBKSA-N	CC(=O)O[C@@]1(C)C[C@@H](O)[C@]2(O)C=CO[C@@H](O[C@@H]3O[C@H](CO)[C@@H](O)[C@H](O)[C@H]3O)C12						6926-14-3	Terpenes	Monoterpenes	HY-N0757	HPLC≥98%	level2
M0320	FT2075NR	M+FA-H	C19H20O10	52.32	0	2.87	(1s)-1,5-anhydro-1-[2,4,6-trihydroxy-3-(4-hydroxybenzoyl)phenyl]-d-glucitol		453.101	453.103	4.214	NEG	1.7909e+06	1.64413e+06	1.99742e+06	1.81082e+06	0.00158768	BZYKNVLTMWYEFA-ZJKJAXBQSA-N	O=C(C1=CC=C(O)C=C1)C2=C(O)C=C(O)C(=C2O)C3OC(CO)C(O)C(O)C3O						104669-02-5	Phenols	Polyphenols	HY-N4008	HPLC≥98%	level2
M0321	FT2119PR	M+H	C16H20O9	52.96	0	1.68	Gentiopicrin		357.117	357.117	4.446	POS	1.4266e+06	1.62226e+06	1.66296e+06	1.5706e+06	0.00137707	DUAGQYUORDTXOR-GPQRQXLASA-N	O([C@@H]1OC=C2C(=O)OCC=C2[C@H]1C=C)[C@H]1[C@H](O)[C@H]([C@H](O)[C@@H](CO)O1)O		41154	LMPR0102070009	C09782	88708	20831-76-9	Terpenes	Monoterpenes	HY-N0494	HPLC≥98%	level2
M0322	FT2132NR	M+FA-H	C23H30O7	45.09	0	7.99	Gomisin H		463.19	463.194	8.165	NEG	917911	1.07904e+06	821832	939595	0.000823816	NLJJSPKWNBUDNS-DAOPMYJZSA-N	COc1cc2c(c(O)c1OC)-c1c(cc(OC)c(OC)c1OC)C[C@@](C)(O)[C@@H](C)C2						66056-20-0	Phenylpropanoids	Lignans	B50571-10mg	HPLC≥98%	level2
M0323	FT2165PR	M+H-H2O	C21H32O6	47.04	0	-6.61	[6]-Gingerdiol 3,5-diacetate		363.222	363.22	11.225	POS	784989	698524	862599	782037	0.000685673	PXBFKEHWQRAQQD-UHFFFAOYSA-N	CCCCCC(CC(CCC1=CC(OC)=C(O)C=C1)OC(C)=O)OC(C)=O	HMDB0040568	95053			5317587	143615-75-2	Phenylpropanoids	Simple phenylpropanoids	DJ0241	HPLC≥98%	level2
M0324	FT2199NR	M-H	C22H20O12	53.94	0	-1.26	5,8-Dihydroxy-6,-methoxyflavone-7-O-glucuronide		475.089	475.089	5.939	NEG	815978	937724	737704	830469	0.000728137	JWFBVQAFQYCXFD-AEOXVINBSA-N	COc1c(O[C@@H]2O[C@H](C(=O)O)[C@@H](O)[C@H](O)[C@H]2O)c(O)c2oc(-c3ccccc3)cc(=O)c2c1O						164022-76-8	Flavonoids	Flavones	DD0336-0005	HPLC≥98%	level2
M0325	FT2244NR	M-H	C24H32N6O5	63.49	42.05	-2.48	Segetalin B	78.95923, 152.9978, 483.23788	483.238	483.237	6.091	NEG	2.06832e+07	2.16632e+07	2.14645e+07	2.12703e+07	0.0186493	VBQDUSUKSGAFMN-OACKDKIBSA-N	CC(C)[C@@H]1N=C(O)CN=C(O)[C@H](C)N=C(O)[C@H](Cc2c[nH]c3ccccc23)N=C(O)[C@H](C)N=C1O						164991-89-3	Flavonoids	Chalcones	HY-107245	HPLC≥97%	level2
M0326	FT2273PR	M+H	C19H18O6S	44.8	0	-6.4	Tanshinone II A		375.094	375.092	7.469	POS	894128	1.0998e+06	1.51171e+06	1.16854e+06	0.00102455	UJCACMLMPLLRGW-UHFFFAOYSA-N	Cc1c(S(=O)(=O)O)oc2c1C(=O)C(=O)c1c-2ccc2c1CCCC2(C)C						69659-80-9	Terpenes	Diterpenes	DD0012-0020	HPLC≥98%	level2
M0327	FT2330PR	M+Na	C20H24O6	62.84	43.27	1.3	(-)-Lariciresinol	305.20581, 383.14761, 383.20511, 383.32986, 384.15216	383.146	383.146	5.843	POS	1.85025e+06	1.70768e+06	1.6769e+06	1.74494e+06	0.00152993	MHXCIKYXNYCMHY-SXGZJXTBSA-N	COC1=C(C=CC(=C1)CC2COC(C2CO)C3=CC(=C(C=C3)O)OC)O				C20454	23815394	83327-19-9	Phenylpropanoids	Coumarins	B50409-1mg	HPLC≥95%	level2
M0328	FT2357PR	M+H-H2O	C23H30O6	44.58	0	8.57	Schisanhenol		385.195	385.198	11.336	POS	1.16458e+06	1.48976e+06	1.24792e+06	1.30076e+06	0.00114047	FYSHYFPJBONYCQ-OLZOCXBDSA-N	COc1cc2c(c(O)c1OC)-c1c(cc(OC)c(OC)c1OC)C[C@H](C)[C@H](C)C2						69363-14-0	Phenylpropanoids	Lignans	HY-N0859	HPLC≥98%	level2
M0329	FT2365NR	M+FA-H	C22H18O11	50.43	0	6.96	ent-Gallocatechin 3-gallate		503.076	503.08	4.692	NEG	7.61056e+06	7.97478e+06	8.02928e+06	7.87154e+06	0.00690159	WMBWREPUVVBILR-NQIIRXRSSA-N	OC1=CC(O)=C2C[C@@H](OC(=O)C3=CC(O)=C(O)C(O)=C3)[C@@H](OC2=C1)C1=CC(O)=C(O)C(O)=C1	HMDB0301673				199472	4233-96-9	Flavonoids	Flavanols	HY-N0522	HPLC≥98%	level2
M0330	FT2380PR	M+H	C16H22O11	50.95	0	1.02	2,3,4,5,6-Penta-O-acetyl-D-glucose		391.123	391.123	7.572	POS	1.68467e+06	1.47984e+06	1.30813e+06	1.49088e+06	0.00130717	LPTITAGPBXDDGR-IBEHDNSVSA-N	CC(=O)OC[C@H]1O[C@@H](OC(C)=O)[C@H](OC(C)=O)[C@@H](OC(C)=O)[C@@H]1OC(C)=O	HMDB0034223				2724702	604-69-3	Carbohydrates and Glycosides	Carbohydrates	HY-22306	HPLC≥98%	level2
M0331	FT2403NR	M+FA-H	C27H42O6	64.75	43.66	-1.58	Podecdysone B	159.10187, 301.18106, 461.29175, 507.29779	507.298	507.297	5.549	NEG	2.23053e+07	2.14535e+07	2.37186e+07	2.24924e+07	0.0197209	AEFMTBQZWMUASH-IILZZRPCSA-N	CC12CCC3=C(C1=CCC2C(C)(C(CCC(C)(C)O)O)O)CC(=O)C4C3(CC(C(C4)O)O)C		67216		C08832	441831	22612-27-7	Steroids	Other steroids	HY-N6897	HPLC≥98%	level2
M0332	FT2406PR	M+H	C20H15N3O6	48.28	0	-6.34	Rubitecan		394.108	394.106	7.008	POS	6.8528e+06	1.67761e+07	1.60594e+07	1.32294e+07	0.0115993	VHXNKPBCCMUMSW-FQEVSTJZSA-N	CCC1(C2=C(COC1=O)C(=O)N3CC4=CC5=C(C=CC=C5[N+](=O)[O-])N=C4C3=C2)O		315960			472335	91421-42-0	Alkaloids		HY-13744	HPLC≥98%	level2
M0333	FT2426PR	M+H-H2O	C17H23N3O7S	52.65	32.36	-6.56	S-(4-Hydroxybenzyl)glutathione	203.05278, 208.13388, 396.12784, 397.12933	396.128	396.126	4.202	POS	1.09639e+07	1.20865e+07	1.06388e+07	1.12298e+07	0.009846	GZQWDMACVJFPRW-STQMWFEESA-N	N[C@@H](CCC(O)=N[C@@H](CSCc1ccc(O)cc1)C(O)=NCC(=O)O)C(=O)O						129636-38-0	Amino Acids, Peptides and derivatives	Peptides	STC7300120	HPLC≥98%	level2
M0334	FT2433PR	M+Na	C16H22O10	61.63	42.72	-0.25	Geniposidic acid	70.06572, 277.00049, 397.1105, 397.16504, 398.11328	397.111	397.111	3.733	POS	1.66746e+06	1.92158e+06	1.50189e+06	1.69698e+06	0.00148787	ZJDOESGVOWAULF-OGJQONSISA-N	[C@@]12([H])C(=CC[C@]1([H])C(C(=O)O)=CO[C@H]2O[C@H]1[C@H](O)[C@H]([C@H](O)[C@@H](CO)O1)O)CO		64052	LMPR0102070043	C11673	443354	27741-01-1	Terpenes	Monoterpenes	HY-N0010	HPLC≥98%	level2
M0335	FT2496PR	M+H	C17H24O11	51.91	0	-3.21	10-Hydroxymajoroside		405.142	405.14	4.119	POS	1.75565e+06	1.81802e+06	1.86351e+06	1.8124e+06	0.00158907	IWDXNCIWSRAIAR-OCGKWZSUSA-N	COC(=O)C1=CO[C@H](C2=C([C@H](C[C@H]12)O)CO)O[C@H]3[C@@H]([C@H]([C@@H]([C@H](O3)CO)O)O)O						259753-12-3	Terpenes	Monoterpenes	Y54765-5mg	HPLC≥98%	level2
M0336	FT2515PR	M+H-H2O	C25H28O6	45.22	0	8.1	Sanggenol A		407.179	407.183	10.978	POS	686153	799172	884541	789955	0.000692615	QNPMSYLDWCXEOI-CEMXSPGASA-N	C1(O)C=C2O[C@H](C3C=CC(O)=C(C/C=C(/CC/C=C(/C)\C)\C)C=3O)CC(=O)C2=C(O)C=1		52977	LMPK12140495		15233693	174423-30-4	Flavonoids	Flavanones	HY-N1322	HPLC≥98%	level2
M0337	FT2571NR	M-H2O-H	C25H30O14	54.47	0	-3.55	Ligustrosidic acid		535.149	535.147	5.259	NEG	3.35638e+06	3.31536e+06	3.37216e+06	3.34797e+06	0.00293542	DJAAGTPILCOZIR-MSISIIAVSA-N	COC(=O)C1=COC(O[C@@H]2O[C@H](CO)[C@@H](O)[C@H](O)[C@H]2O)/C(=C/C(=O)O)C1CC(=O)OCCc1ccc(O)cc1						96382-89-7	Terpenes	Monoterpenes	HY-N6874	HPLC≥98%	level2
M0338	FT2664NR	2M-H	C15H16O5	49.28	0	-6.17	Hamaudol		551.199	551.196	8.2	NEG	657568	730335	980544	789482	0.000692201	VOTLUFSYIRHICX-LBPRGKRZSA-N	CC1=CC(=O)C2=C(C3=C(C=C2O1)OC(C(C3)O)(C)C)O		71726		C17483	164722	735-46-6	Phenols	Monophenols	DH0293	HPLC≥98%	level2
M0339	FT2706PR	M+H-H2O	C22H22O10	48.02	0	7.22	(-)-Maackiain 3-O-glucoside		429.112	429.115	6.07	POS	720789	577202	779851	692614	0.000607269	VGSYCWGXBYZLLE-QEEQPWONSA-N	O([C@H]1[C@H](O)[C@@H](O)[C@H](O)[C@@H](CO)O1)C1C=CC2[C@]3([H])OC4C=C5OCOC5=CC=4[C@]3([H])COC=2C=1	HMDB0303946	48121	LMPK12070033	C10538	442827	6807-83-6	Flavonoids	Other flavonoids	HY-N0616	HPLC≥98%	level2
M0340	FT2739PR	M+H	C20H18O11	49.19	0	5.52	Avicularin		435.087	435.09	5.209	POS	1.00285e+06	1.00967e+06	807596	940038	0.000824205	BDCDNTVZSILEOY-UNFPFYSMSA-N	O=c1c(O[C@H]2O[C@H](CO)[C@@H](O)[C@H]2O)c(-c2ccc(O)c(O)c2)oc2cc(O)cc(O)c12						572-30-5	Flavonoids	Flavonols	HY-N0222	HPLC≥98%	level2
M0341	FT2750NR	M+FA-H	C26H36O11	53.41	0	-1.93	Secoisolariciresinol monoglucoside		569.226	569.225	4.994	NEG	1.60461e+06	4.73728e+06	4.07172e+06	3.4712e+06	0.00304347	DRLPXFRWJUZTMG-DNABOVRESA-N	COc1cc(C[C@@H](CO)[C@H](CO[C@@H]2O[C@H](CO)[C@@H](O)[C@H](O)[C@H]2O)Cc2ccc(O)c(OC)c2)ccc1O						63320-67-2	Phenylpropanoids	Lignans	B32716-5mg	HPLC≥98%	level2
M0342	FT2761NR	2M-H	C13H18O7	52.03	0	2.28	Gastrodin		571.201	571.202	1.67	NEG	1.01219e+06	1.22735e+06	1.15259e+06	1.13071e+06	0.000991381	PUQSUZTXKPLAPR-UJPOAAIJSA-N	C1=CC(=CC=C1CO)OC2C(C(C(C(O2)CO)O)O)O		71466		C16964	115067	62499-27-8	Carbohydrates and Glycosides	Glycosides	HY-N0115	HPLC≥98%	level2
M0343	FT2775PR	M+H-H2O	C30H48O3	56.27	0	1.82	oleanolic acid		439.356	439.357	12.873	POS	2.56572e+06	2.59362e+06	2.19163e+06	2.45032e+06	0.00214839	MIJYXULNPSFWEK-GTOFXWBISA-N	[C@@]12([C@]3(C)CC[C@]4(C(=O)O)[C@@]([H])(CC(C)(C)CC4)C3=CC[C@]1([H])[C@]1(C)[C@]([H])(C(C)(C)[C@@H](O)CC1)CC2)C	HMDB0002364	43767	LMPR0106150004	C17148	10494	508-02-1	Terpenes	Triterpenes	HY-N0156	HPLC≥98%	level2
M0344	FT2822NR	M+FA-H	C25H32O13	52.93	0	2.05	Oleuropein		585.18	585.181	5.558	NEG	3.23733e+06	4.01331e+06	3.49721e+06	3.58262e+06	0.00314116	RFWGABANNQMHMZ-UHFFFAOYSA-N	CC=C1C(OC2OC(CO)C(O)C(O)C2O)OC=C(C(=O)OC)C1CC(=O)OCCc1ccc(O)c(O)c1						32619-42-4	Terpenes	Monoterpenes	HY-N0292	HPLC≥98%	level2
M0345	FT2884PR	M+Na	C18H24O12	58.04	40.46	0.44	Asperuloside acid	293.06357, 455.11591, 455.19412, 455.21109	455.116	455.116	3.817	POS	7.0685e+06	1.16341e+07	7.69744e+06	8.8e+06	0.00771565	DGDWCRWJRNMRKX-DILZHRMZSA-N	O=C(O)C1=COC(OC2OC(CO)C(O)C(O)C2O)C3C(=CC(O)C13)COC(=O)C						25368-11-0	Terpenes	Monoterpenes	HY-N6246	HPLC≥98%	level2
M0346	FT2905PR	M+H	C20H27NO11	47.62	0	4.8	Amygdalin		458.161	458.164	4.159	POS	1.17971e+06	1.01134e+06	1.19303e+06	1.12803e+06	0.000989029	XUCIJNAGGSZNQT-VEXRWARGSA-N	N#C[C@H](OC1OC(COC2OC(CO)C(O)C(O)C2O)C(O)C(O)C1O)c1ccccc1						29883-15-6			HY-N0190	HPLC≥98%	level2
M0347	FT2951NR	M-H	C27H30O16	52.38	0	-2.79	Panasenoside		609.149	609.148	4.692	NEG	1.1488e+06	1.10573e+06	1.06914e+06	1.10789e+06	0.000971372	LKZDFKLGDGSGEO-PABQPRPFSA-N	C1(O)=CC2OC(C3C=CC(O)=CC=3)=C(O[C@H]3[C@H](O[C@H]4[C@H](O)[C@@H](O)[C@H](O)[C@@H](CO)O4)[C@@H](O)[C@@H](O)[C@@H](CO)O3)C(=O)C=2C(O)=C1		50082	LMPK12111666	C16490	9986191	31512-06-8	Flavonoids	Flavonols	HY-N4258	HPLC≥98%	level2
M0348	FT2991PR	M+H	C20H23N7O7	60.82	48.6	0.42	Folinic acid	208.66751, 259.11932, 302.12485, 345.13049, 474.17392	474.173	474.173	3.807	POS	3.60667e+06	4.01469e+06	3.95569e+06	3.85902e+06	0.0033835	VVIAGPKUTFNRDU-STQMWFEESA-N	NC1=NC(=O)C2=C(NC[C@H](CNC3=CC=C(C=C3)C(=O)N[C@@H](CCC(O)=O)C(O)=O)N2C=O)N1	HMDB0001562			C03479	149436	80433-71-2	Pteridines and derivatives		HY-13667	HPLC≥98%	level2
M0349	FT3070PR	M+H	C23H22O12	51.01	0	-0.41	5,7-Dihydroxy-6,8-dimethoxyflavone-7-O-glucuronide		491.119	491.119	6.658	POS	446717	635224	529804	537248	0.000471047	JKQWOXDMVLPQOM-NCMNBQGQSA-N	COc1c(O[C@@H]2O[C@H](C(=O)O)[C@@H](O)[C@H](O)[C@H]2O)c(OC)c2oc(-c3ccccc3)cc(=O)c2c1O						164022-74-6	Flavonoids	Flavones	DD0334-0005	HPLC≥98%	level2
M0350	FT3072PR	M+H	C30H50O5	54.85	0	-0.41	Cycloastragenol		491.373	491.373	10.384	POS	424554	415210	531856	457207	0.000400869	WENNXORDXYGDTP-UOUCMYEWSA-N	CC(C)(O)[C@@H]1CC[C@](C)([C@H]2[C@@H](O)C[C@@]3(C)[C@@H]4C[C@H](O)[C@H]5C(C)(C)[C@@H](O)CC[C@@]56C[C@@]46CC[C@]23C)O1						78574-94-4	Terpenes	Triterpenes	HY-N1485	HPLC≥98%	level2
M0351	FT3087PR	M+H-H2O	C23H28O13	45.38	0	6.06	Picroside II		495.144	495.147	4.744	POS	3.28679e+06	3.75866e+06	3.22762e+06	3.42436e+06	0.0030024	AKNILCMFRRDTEY-MRFBWRKESA-N	COc1cc(C(=O)OC2C3C=COC(O[C@@H]4O[C@H](CO)[C@@H](O)[C@H](O)[C@H]4O)C3C3(CO)OC23)ccc1O						39012-20-9	Terpenes	Monoterpenes	HY-N0408	HPLC≥98%	level2
M0352	FT3092PR	M+Na	C30H48O4	66.3	47.08	0.2	Alisol G	495.34567	495.344	495.344	12.044	POS	2.20504e+06	2.18239e+06	2.02245e+06	2.13662e+06	0.00187335	WLNDANGOFVYODW-XCXJHVMUSA-N	C=C(C)[C@H](O)[C@@H](O)C[C@@H](C)C1=C2C[C@H](O)[C@H]3[C@@]4(C)CCC(=O)C(C)(C)[C@@H]4CC[C@]3(C)[C@@]2(C)CC1						155521-46-3	Terpenes	Triterpenes	B21769-10mg	HPLC≥98%	level2
M0353	FT3128NR	M+FA-H	C35H56O8	48.31	0	-3.08	Ziyuglycoside II		649.4	649.398	9.746	NEG	902207	864342	793225	853258	0.000748118	MFIXLWYJTVEVGO-YHGWSDCJSA-N	C[C@@H]1CC[C@]2(C(=O)O)CC[C@]3(C)C(=CC[C@@H]4[C@@]5(C)CC[C@H](O[C@@H]6OC[C@H](O)[C@H](O)[C@H]6O)C(C)(C)[C@@H]5CC[C@]43C)[C@@H]2[C@]1(C)O						35286-59-0	Terpenes	Triterpenes	HY-N0332	HPLC≥98%	level2
M0354	FT3134NR	M-H	C39H44N2O7	44.3	0	9.06	Hernandezine		651.296	651.302	5.198	NEG	1.70681e+06	1.5343e+06	1.66149e+06	1.6342e+06	0.00143283	FUZMQNZACIFDBL-KYJUHHDHSA-N	CN1CCC2=CC(=C3C=C2C1CC4=CC=C(C=C4)OC5=C(C=CC(=C5)CC6C7=C(CCN6C)C(=C(C(=C7O3)OC)OC)OC)OC)OC		67719		C09461	72343	6681-13-6	Phenylpropanoids		DH0077	HPLC≥98%	level2
M0355	FT3144PR	M+H	C24H28O12	50.56	0	4.71	picroside IV		509.161	509.163	4.69	POS	994745	880995	1.0573e+06	977679	0.000857207	AKYYFSOMEOHPPO-LQQBYVAQSA-N	O=C(/C=C/c1ccc(O)cc1)OC[C@H]1O[C@@H](O[C@@H]2OC=C[C@H]3[C@H](O)[C@@H]4O[C@]4(CO)[C@@H]23)[C@H](O)[C@@H](O)[C@@H]1O						211567-04-3	Terpenes	Monoterpenes	DH0151	HPLC≥98%	level2
M0356	FT3156PR	M+H-H2O	C26H26O12	45.79	0	5.85	4,5-Di-O-caffeoylquinic acid methyl ester		513.134	513.137	5.252	POS	1.26466e+06	1.41294e+06	1.52732e+06	1.40164e+06	0.00122893	PKJBSZTYNDRXEQ-GMGOHGFSSA-N	COC(=O)[C@@]1(O)C[C@@H](O)[C@H](OC(=O)/C=C/c2ccc(O)c(O)c2)[C@H](OC(=O)/C=C/c2ccc(O)c(O)c2)C1						188742-80-5	Phenylpropanoids	Simple phenylpropanoids	B33146-5mg	HPLC≥97%	level2
M0357	FT3199NR	M-H	C36H58O11	49.51	0	-3.31	Quercilicoside A		665.395	665.393	5.87	NEG	704228	798172	645307	715902	0.000627687	WKKBYJLXSKPKSC-UHFFFAOYSA-N	CC1CCC2(CCC3(C)C(=CCC4C5(C)CC(O)C(O)C(C)(CO)C5CCC34C)C2C1(C)O)C(=O)OC1OC(CO)C(O)C(O)C1O	HMDB0035691	90953			14055729	95262-48-9	Terpenes	Triterpenes	HY-N8144	HPLC≥98%	level2
M0358	FT3234PR	M+H	C28H42N4O6	43.83	0	6.96	Kukoamine A		531.31	531.314	4.202	POS	709492	1.05207e+06	915234	892265	0.000782318	IOLDDENZPBFBHV-UHFFFAOYSA-N	O\C(CCC1=CC(O)=C(O)C=C1)=N/CCCNCCCCNCCC\N=C(/O)CCC1=CC(O)=C(O)C=C1	HMDB0030392	71818		C17615	5318865	75288-96-9	Phenols		HY-N2392	HPLC≥98%	level2
M0359	FT3253PR	M+Na	C30H28O8	47.99	0	8.72	Rottlerin		539.158	539.163	14.142	POS	8.42244e+07	5.51565e+07	3.81321e+07	5.9171e+07	0.0518798	DEZFNHCVIZBHBI-ZHACJKMWSA-N	C1C=CC(/C=C/C(=O)C2C3OC(C)(C)C=CC=3C(O)=C(CC3C(O)=C(C)C(O)=C(C(=O)C)C=3O)C=2O)=CC=1		52231	LMPK12120428	C10721	5281847	82-08-6	Flavonoids	Chalcones	HY-18980	HPLC≥98%	level2
M0360	FT3272PR	M+Na	C26H32O11	54.12	0	-0.37	Pinoresinol 4-O-beta-D-glucopyranoside		543.184	543.184	5.13	POS	473439	596189	783959	617862	0.000541728	QLJNETOQFQXTLI-ZXMSAYDFSA-N	COc1cc([C@H]2OC[C@H]3[C@H]2CO[C@H]3c2ccc(O[C@H]3O[C@H](CO)[C@@H](O)[C@@H](O)[C@H]3O)c(OC)c2)ccc1O						69251-96-3	Phenylpropanoids	Lignans	HY-N2168	HPLC≥98%	level2
M0361	FT3296PR	M+H	C26H28O13	48.12	0	4.19	Pueraria glycoside 2		549.156	549.158	4.097	POS	681776	839581	696858	739405	0.000648294	YCFQXQCEEPCZMO-KATYHMCLSA-N	C1(O)=C([C@H]2[C@H](O)[C@@H](O)[C@H](O)[C@@H](CO[C@H]3[C@H](O)[C@@H](O)[C@H](O)CO3)O2)C2OC=C(C3C=CC(O)=CC=3)C(=O)C=2C=C1			LMPK12050009		100990912	114240-18-5	Flavonoids	Isoflavones	HY-N2135	HPLC≥98%	level2
M0362	FT3406PR	M+Na	C28H36O13	53.75	0	-0.33	Episyringaresinol 4'-O-beta-D-glncopyranoside		603.205	603.205	5.135	POS	965596	1.45596e+06	1.19219e+06	1.20458e+06	0.00105615	WEKCEGQSIIQPAQ-FKLBZQFOSA-N	COc1cc([C@@H]2OC[C@@H]3[C@H]2CO[C@H]3c2cc(OC)c(O[C@@H]3O[C@H](CO)[C@@H](O)[C@H](O)[C@H]3O)c(OC)c2)cc(OC)c1O						137038-13-2	Phenylpropanoids	Lignans	HY-N2182	HPLC≥98%	level2
M0363	FT3475PR	M+Na	C34H38N6O5	43.03	0	9.16	Endomorphin 1		633.268	633.274	5.217	POS	653584	715388	602274	657082	0.000576115	ZEXLJFNSKAHNFH-AVKPBYIOSA-N	N=C(O)[C@H](Cc1ccccc1)N=C(O)[C@H](Cc1c[nH]c2ccccc12)N=C(O)C1CCCN1C(=O)[C@@H](N)Cc1ccc(O)cc1						189388-22-5	Amino Acids, Peptides and derivatives		HY-P0185	HPLC≥98%	level2
M0364	FT3483PR	M+NH4	C36H58O8	53.82	0	-0.79	Prosaikogenin G		636.448	636.447	10.651	POS	797530	769613	778409	781851	0.000685509	WSSVJIGMYVWUJL-PSLKBDIJSA-N	C[C@H]1O[C@@H](O[C@H]2CC[C@@]3(C)[C@@H](CC[C@]4(C)[C@@H]3C=C[C@]35OC[C@@]6(CCC(C)(C)C[C@H]63)[C@H](O)C[C@]54C)[C@]2(C)CO)[C@H](O)[C@@H](O)[C@H]1O						99365-23-8	Terpenes	Triterpenes	HY-N7665	HPLC≥98%	level2
M0365	FT3554PR	M+H	C33H40O15	45.61	0	-5.17	Icariin		677.251	677.247	6.576	POS	1.38884e+06	1.61142e+06	1.53461e+06	1.51163e+06	0.00132536	TZJALUIVHRYQQB-XLRXWWTNSA-N	C1(O[C@H]2[C@H](O)[C@@H](O)[C@H](O)[C@@H](CO)O2)=C(C/C=C(\C)/C)C2OC(C3C=CC(OC)=CC=3)=C(O[C@H]3[C@H](O)[C@H](O)[C@@H](O)[C@H](C)O3)C(=O)C=2C(O)=C1		44435	LMPK12112009	C17555	5318997	489-32-7	Flavonoids	Flavonols	HY-N0014	HPLC≥98%	level2
M0366	FT3624NR	M-H	C43H70O15	50.91	0	-4.24	Isoastragaloside II		825.471	825.468	9.28	NEG	1.01348e+06	1.72613e+06	1.54929e+06	1.42964e+06	0.00125347	SMZYCXAYGPGYRS-NGTUZWGPSA-N	CC(=O)OC1C(COC(C1O)OC2CCC34CC35CCC6(C(C(CC6(C5CC(C4C2(C)C)OC7C(C(C(C(O7)CO)O)O)O)C)O)C8(CCC(O8)C(C)(C)O)C)C)O				C17794	60148655	86764-11-6	Terpenes	Triterpenes	HY-N0888	HPLC≥98%	level2
M0367	FT3642PR	M+H-H2O	C42H70O12	62	43.34	0	Ginsenoside Rg6	217.1953, 257.2278, 271.2423, 285.2585, 325.1136, 407.3681, 425.3783, 569.4227, 587.4338, 749.4860	749.484	749.484	9.836	POS	4.96947e+07	4.70275e+07	5.01941e+07	4.89721e+07	0.0429377	ZVTVWDXRNMHGNY-JOGTXEPTSA-N	CC1C(C(C(C(O1)OC2C(C(C(OC2OC3CC4(C(CC(C5C4(CCC5C(=C)CCC=C(C)C)C)O)C6(C3C(C(CC6)O)(C)C)C)C)CO)O)O)O)O)O	HMDB0039701	94256			91895489	147419-93-0	Terpenes	Triterpenes	HY-N0907	HPLC≥98%	level2
M0368	FT3697NR	M+FA-H	C42H72O14	59.23	49.13	-3.43	Mogroside IIe	101.02148, 799.48773, 845.49341	845.496	845.493	6.187	NEG	1.33176e+07	1.40515e+07	1.41725e+07	1.38472e+07	0.0121409	WVXIMWMLKSCVTD-SOWKNNKQSA-N	CC(CCC(OC1OC(CO)C(O)C(O)C1O)C(C)(C)O)C1CC[C@@]2(C)C3CC=C4C(CCC(OC5OC(CO)C(O)C(O)C5O)C4(C)C)[C@]3(C)C(O)C[C@]12C						88901-38-6	Terpenes	Triterpenes	HY-N6814	HPLC≥98%	level2
M0369	FT3724PR	M+H	C42H72O13	60.15	40.88	0.25	20(R)-Ginsenoside Rg2	211.2712, 217.1952, 289.0916, 325.1130, 369.3159, 407.3680, 425.3780, 426.3834, 443.3882, 605.4450	785.504	785.504	7.572	POS	2.09842e+07	2.01137e+07	2.24568e+07	2.11849e+07	0.0185745	AGBCLJAHARWNLA-TZTDDQMKSA-N	CC(C)=CCC[C@@](C)(O)[C@@H]1CC[C@@]2(C)C1[C@@H](O)CC1[C@@]3(C)CCC(O)C(C)(C)C3[C@H](O[C@@H]3O[C@H](CO)[C@@H](O)[C@H](O)[C@H]3O[C@@H]3O[C@@H](C)[C@H](O)[C@@H](O)[C@H]3O)C[C@]12C						80952-72-3	Terpenes	Triterpenes	HY-N2039	HPLC≥98%	level2
M0370	FT3777PR	M+NH4	C41H64O14	54.4	0	-0.75	1→4-beta-oleandropyranosyl-11-O-isobutyryl-12-O-acetyltenacigenin B		798.465	798.464	10.448	POS	546489	543210	471245	520315	0.0004562	DAXMBTMYJCYTRG-QTIQCLJLSA-N	CO[C@@H]1C[C@@H](O[C@H]2CC[C@@]3(C)[C@@H](CCC45O[C@@]46CC[C@@H](C(C)=O)[C@@]6(C)[C@H](OC(C)=O)[C@@H](OC(=O)C(C)C)[C@@H]53)C2)O[C@H](C)[C@H]1O[C@@H]1O[C@H](C)[C@@H](O)[C@@H](OC)[C@H]1O						1260252-18-3	Carbohydrates and Glycosides	Glycosides	DT0038	HPLC≥98%	level2
M0371	FT3881PR	M+Na	C42H70O14	64.93	45.88	-0.49	11-Oxomogroside IIe	821.46716	821.467	821.466	6.223	POS	1.07735e+07	1.00616e+07	9.92034e+06	1.02518e+07	0.00898855	TUFDSEMWRYIOBO-SBBXLVFCSA-N	C[C@H](CC[C@H](C(C)(C)O)O[C@H]1[C@@H]([C@H]([C@@H]([C@H](O1)CO)O)O)O)[C@H]2CC[C@@]3([C@@]2(CC(=O)[C@@]4([C@H]3CC=C5[C@H]4CC[C@@H](C5(C)C)O[C@H]6[C@@H]([C@H]([C@@H]([C@H](O6)CO)O)O)O)C)C)C						918972-06-2	Terpenes	Triterpenes	DY0591	HPLC≥97%	level2
M0372	FT3904NR	M-H	C45H74O18	44.74	0	9.65	Timosaponin B III		901.463	901.471	6.773	NEG	4.08364e+06	4.56049e+06	4.31984e+06	4.32132e+06	0.00378884	ROHLIYKWVMBBFX-GFMVILKCSA-N	CC1=C(CC[C@H](C)CO[C@@H]2O[C@H](CO)[C@@H](O)[C@H](O)[C@H]2O)O[C@H]2CC3C4CCC5CC(O[C@@H]6O[C@H](CO)[C@H](O)[C@H](O)[C@H]6O[C@@H]6O[C@H](CO)[C@@H](O)[C@H](O)[C@H]6O)CC[C@]5(C)C4CC[C@]3(C)[C@@H]12						142759-74-8	Steroids	Steroidal saponins	HY-N6806	HPLC≥98%	level2
M0373	FT3933NR	M-H2O-H	C49H72O17	48.2	0	-4.05	Qingyangshengenin A		913.466	913.462	9.866	NEG	545271	518938	732146	598785	0.000525001	RSTNGBYEJQYFEJ-BVRKUPONSA-N	CO[C@H]1C[C@H](O[C@H]2[C@@H](OC)C[C@H](O[C@H]3CC[C@@]4(C)C(=CC[C@]5(O)[C@@H]4C[C@@H](OC(=O)c4ccc(O)cc4)[C@]4(C)[C@](O)(C(C)=O)CC[C@]54O)C3)O[C@@H]2C)O[C@H](C)[C@H]1O[C@H]1C[C@@H](OC)[C@H](O)[C@@H](C)O1						106644-33-1	Steroids	Other steroids	HY-N0581	HPLC≥98%	level2
M0374	FT4146NR	M+FA-H	C48H78O17	47.1	0	-4.73	Saikosaponin H		971.531	971.527	7.992	NEG	2.58781e+06	2.99646e+06	3.03855e+06	2.87428e+06	0.0025201	PYJMYPPFWASOJX-XMRFJGCSSA-N	C[C@@H]1O[C@@H](O[C@@H]2[C@@H](CO[C@@H]3O[C@H](CO)[C@@H](O)[C@H](O)[C@H]3O)O[C@@H](O[C@H]3CC[C@@]4(C)[C@@H](CC[C@]5(C)[C@@H]4C=CC4=C6CC(C)(C)CC[C@]6(CO)[C@@H](O)C[C@]45C)C3(C)C)[C@H](O)[C@H]2O)[C@H](O)[C@H](O)[C@H]1O						91990-63-5	Terpenes	Triterpenes	DC0014-0020	HPLC≥98%	level2
M0375	FT4154PR	M+Na	C48H80O18	50.99	0	-1.14	5,6-Dehydrogensenoside Rd		967.526	967.525	7.997	POS	2.66603e+06	2.69869e+06	2.46771e+06	2.61081e+06	0.0022891	ALYHYIXFUOUIHJ-UHFFFAOYSA-N	CC(C)=CCCC(C)(OC1OC(CO)C(O)C(O)C1O)C1CCC2(C)C1C(O)CC1C3(C)CCC(OC4OC(CO)C(O)C(O)C4OC4OC(CO)C(O)C(O)C4O)C(C)(C)C3=CCC12C						1268459-68-2	Terpenes	Triterpenes	DT0010	HPLC≥98%	level2
M0376	FT4156NR	M-H	C49H82O19	60.34	33.78	-3.9	COMPOUND M-1	101.02443, 209.1144, 209.13794, 927.53534, 927.73224, 973.5401	973.545	973.542	6.417	NEG	5.32415e+06	5.39577e+06	5.38875e+06	5.36956e+06	0.00470791	XMESCLTTYDRTKB-UHFFFAOYSA-N	CC1C(C(C(C(O1)OC2C(OC(C(C2O)O)OC3CCC4(C(C3(C)CO)CCC5(C4C(C=C6C5(CC(C7(C6CC(CC7)(C)C)CO)O)C)OC)C)C)COC8C(C(C(C(O8)CO)O)O)O)O)O)O						104109-35-5	Terpenes	Triterpenes	DT0159-0005	HPLC≥98%	level2
M0377	FT4178NR	M-H	C46H74O20S	60.04	40.8	4.6	Bacopaside I	631.38715, 793.44141, 895.92676, 896.42987, 977.43774	977.433	977.438	7.808	NEG	5.19313e+07	4.9398e+07	6.01131e+07	5.38141e+07	0.047183	SKFWOYHZBNAJGA-YAOMZRCFSA-N	CC(C)=C[C@@H]1CO[C@]23C[C@]4(CO2)[C@H](CC[C@@H]2[C@@]5(C)CC[C@H](O[C@@H]6OC[C@H](O)[C@H](O[C@@H]7O[C@H](COS(=O)(=O)O)[C@@H](O)[C@H](O)[C@H]7O)[C@H]6O[C@@H]6O[C@@H](CO)[C@H](O)[C@H]6O)C(C)(C)[C@@H]5CC[C@]24C)[C@H]3[C@@]1(C)O						382148-47-2	Terpenes	Triterpenes	HY-N4246	HPLC≥98%	level2
M0378	FT4474NR	M-H	C51H84O22	55.91	37.5	-2.77	3-O-(Rhaa1-4(Rhaa1-2)Glcb)-26-O-(Glcb)-(25R)-furost-5-en-3beta,22,26-triol	89.02454, 101.02427, 113.02483, 781.48541, 943.53851, 961.54065, 1003.55164, 1047.54529	1047.54	1047.54	6.105	NEG	2.22764e+06	2.09829e+06	2.16176e+06	2.16256e+06	0.00189609	LVTJOONKWUXEFR-UEZXSUPNSA-N	C[C@H](CC[C@@]1(O)O[C@H]2C[C@H]3[C@@H]4CC=C5C[C@@H](O[C@@H]6O[C@H](CO)[C@@H](O[C@@H]7O[C@@H](C)[C@H](O)[C@@H](O)[C@H]7O)[C@H](O)[C@H]6O[C@@H]6O[C@@H](C)[C@H](O)[C@@H](O)[C@H]6O)CC[C@]5(C)[C@H]4CC[C@]3(C)[C@H]2[C@@H]1C)CO[C@@H]1O[C@H](CO)[C@@H](O)[C@H](O)[C@H]1O		67260	LMST01070012	C08907	52931429	55056-80-9	Steroids	Steroidal saponins	HY-N0799	HPLC≥98%	level2
M0379	FT4495PR	M+NH4	C59H100O27	50.26	0	-1.67	Notoginsenoside Fa		1258.68	1258.68	6.488	POS	625251	654821	633137	637736	0.000559153	HERICYNRBVMDFO-UHFFFAOYSA-N	CC(C)=CCCC(C)(OC1OC(COC2OC(CO)C(O)C(O)C2O)C(O)C(O)C1O)C1CCC2(C)C1C(O)CC1C3(C)CCC(OC4OC(CO)C(O)C(O)C4OC4OC(CO)C(O)C(O)C4OC4OCC(O)C(O)C4O)C(C)(C)C3CCC21C	HMDB0034980	90347			131751279	88100-04-3	Terpenes	Triterpenes	HY-N2530	HPLC≥98%	level2
M0380	FT4697NR	M-H2O-H	C54H92O25	50.13	0	-4.99	Hosenkoside K		1121.59	1121.58	5.242	NEG	1.18716e+06	870163	756464	937930	0.000822356	JWINIHBXRZXFKL-SGBJXWCQSA-N	C[C@@H](CO[C@@H]1O[C@H](CO)[C@@H](O)[C@H](O)[C@H]1O)[C@@H]1CC[C@@]2(CC[C@]3(C)[C@H](CC[C@@H]4[C@@]5(C)CC[C@H](O[C@@H]6O[C@H](CO)[C@@H](O)[C@H](O)[C@H]6O[C@@H]6O[C@H](CO)[C@@H](O)[C@H](O)[C@H]6O)[C@@](C)(CO[C@@H]6O[C@H](CO)[C@@H](O)[C@H](O)[C@H]6O)[C@@H]5CC[C@]43C)[C@H]2O)CO1						160896-49-1	Terpenes	Triterpenes	HY-N2243	HPLC≥98%	level2
M0381	FT4938NR	M-H2O-H	C58H94O29	57.28	0	-0.32	Deapi-platycodin D3		1235.57	1235.57	5.854	NEG	1.46979e+06	1.39904e+06	1.45967e+06	1.44283e+06	0.00126505	QDTKFVBGHXCISC-UEZGXTIOSA-N	C[C@@H]1O[C@@H](O[C@H]2[C@H](OC(=O)[C@]34CCC(C)(C)C[C@H]3C3=CC[C@@H]5[C@@]6(C)C[C@H](O)[C@H](O[C@@H]7O[C@H](CO[C@@H]8O[C@H](CO)[C@@H](O)[C@H](O)[C@H]8O)[C@@H](O)[C@H](O)[C@H]7O)C(CO)(CO)[C@@H]6CC[C@@]5(C)[C@]3(C)C[C@H]4O)OC[C@H](O)[C@@H]2O)[C@H](O)[C@H](O)[C@H]1O[C@@H]1OC[C@@H](O)[C@H](O)[C@H]1O						67884-05-3	Terpenes	Triterpenes	B50316-5mg	HPLC≥95%	level2
M0382	FT0015NR	M+FA-H	C2H2O2	58.66	82.42	9.71	Glyoxal	59.01273, 103.00282	103.002	103.003	0.969	NEG	3.446e+07	3.99694e+07	4.05131e+07	3.83141e+07	0.033593	LEQAOMBKQFMDFZ-UHFFFAOYSA-N	O=CC=O	HMDB0303107	70070		C14448	7860						level2
M0383	FT0034PR	M+H	C8H10	40.31	54.11	-3.74	p-Xylene	65.03924, 79.05489, 91.05482, 105.07035, 107.04967, 107.08599, 109.06528, 119.06087	107.086	107.086	6.801	POS	1.5649e+07	1.36759e+07	1.10897e+07	1.34715e+07	0.0118115	URLKBWYHVLBVBO-UHFFFAOYSA-N	CC1=CC=C(C)C=C1	HMDB0059924	66524		C06756	7809						level2
M0384	FT0060PR	M+H-H2O	C8H14O	53.73	37.68	2.75	6-Methyl-5-hepten-2-one	55.0549, 67.0549, 81.0341, 81.0705, 86.5063, 87.0046, 98.5124, 109.0288, 109.1016, 113.9641	109.101	109.101	8.291	POS	2.95444e+07	4.90428e+07	4.61879e+07	4.15917e+07	0.0364667	UHEPJGULSIKKTP-UHFFFAOYSA-N	CC(=O)CC/C=C(\C)/C	HMDB0035915		LMFA12000039	C07287	9862	110-93-0			HY-W010435	HPLC≥98%	level2
M0385	FT0062PR	M+H	C8H12	41.84	58.55	-2.75	(E)-oct-3-en-1-yne	55.05494, 67.05497, 79.05494, 81.07057, 87.00471, 109.10167	109.102	109.101	5.399	POS	5.7254e+07	7.61834e+07	6.79119e+07	6.71164e+07	0.0588462	FCNAWUZWKZOHKE-UHFFFAOYSA-N	CCCCC=CC#C					5362862						level2
M0386	FT0093PR	M+NH4	C6H8O	52.3	0	-3.51	3-Methyl-2-cyclopenten-1-one		114.092	114.092	4.057	POS	1.89083e+07	1.88455e+07	2.15964e+07	1.97834e+07	0.0173456	CHCCBPDEADMNCI-UHFFFAOYSA-N	CC1=CC(=O)CC1	HMDB0031546	87755			17691	2758-18-1			HY-W013014	HPLC≥98%	level2
M0387	FT0097PR	M+H	C5H9NO2	51.5	0	-2.58	DL-Proline		116.071	116.071	0.889	POS	6.06971e+08	6.26453e+08	6.39841e+08	6.24422e+08	0.547479	ONIBWKKTOPOVIA-UHFFFAOYSA-N	OC(=O)C1CCCN1	HMDB0251528			C16435	614		Amino Acids, Peptides and derivatives				level2
M0388	FT0100PR	M+NH4	C6H10O	51.34	0	-1.72	2-methylenecyclopentanol		116.107	116.107	5.021	POS	1.30923e+07	1.3454e+07	1.34049e+07	1.33171e+07	0.0116761	GQKSJBOBUIUXGZ-UHFFFAOYSA-N	C=C1CCCC1O		357782			550922						level2
M0389	FT0122PR	M+H	C8H8O	47.12	59.68	-1.65	Acetophenone	53.03934, 91.05486, 93.0705, 95.04972, 103.05479, 105.0453, 121.06519	121.065	121.065	1.387	POS	3.98223e+07	3.12615e+07	3.92802e+07	3.6788e+07	0.0322549	KWOLFJPFCHCOCG-UHFFFAOYSA-N	CC(=O)C1=CC=CC=C1	HMDB0033910	44734		C07113	7410						level2
M0390	FT0149PR	M+H	C8H12O	52.25	62.82	-1.6	2-methyl-5-propylfuran	83.3936, 93.8300, 97.0292, 97.0661, 113.4167, 125.0441, 125.0612, 125.0716, 125.0965, 132.5094	125.097	125.096	9.613	POS	1.00696e+07	1.1075e+07	9.73382e+06	1.02928e+07	0.0090245	XPYQVFYTBQVKIS-UHFFFAOYSA-N	CCCC1=CC=C(O1)C					5191689		Organoheterocyclic compounds				level2
M0391	FT0150PR	M+H	C8H12O	51.88	60.49	-0.8	3,4,5-trimethyl-2-Cyclopenten-1-one	83.0498, 83.0865, 84.9605, 91.0548, 97.0294, 97.1019, 105.0707, 107.0860, 125.0610, 125.0964	125.096	125.096	6.824	POS	8.20806e+07	5.29855e+07	5.74231e+07	64163068	0.0562568	LPBXNOSWWUFYQN-UHFFFAOYSA-N	CC1C(C(=O)C=C1C)C					41520						level2
M0392	FT0165PR	M+H	C6H6O3	47.72	84.66	0	Methyl 3-furoate	69.0342, 71.0498, 81.0341, 83.0135, 85.0292, 97.0289, 99.0446, 109.0288, 127.0392, 127.0490	127.039	127.039	6.989	POS	1.39408e+08	6.19229e+07	1.11486e+08	1.04272e+08	0.0914238	ZKHQSQYLKSSYIP-UHFFFAOYSA-N	COC(=O)C1=COC=C1					14918		Organoheterocyclic compounds				level2
M0393	FT0202PR	M+H	C5H14N4	63.39	75.91	-0.76	Agmatine	60.05637, 72.08148, 85.08467, 97.07654, 114.103, 128.01974, 131.12935	131.129	131.129	0.741	POS	2.03711e+07	2.45068e+07	2.12148e+07	2.20309e+07	0.0193162	QYPPJABKJHAVHS-UHFFFAOYSA-N	NCCCCNC(N)=N	HMDB0001432	3523		C00179	199	306-60-5			HY-101238	HPLC≥98%	level2
M0394	FT0238NR	M-H	C6H4O4	46.3	81.1	5.76	Cumalic acid	67.01872, 110.99995, 111.00941, 139.0029	139.002	139.003	2.347	NEG	42409460	4.45093e+07	4.56235e+07	4.41808e+07	0.0387367	ORGPJDKNYMVLFL-UHFFFAOYSA-N	C1=CC(=O)OC=C1C(=O)O					68141		Organoheterocyclic compounds				level2
M0395	FT0241PR	M+H-H2O	C8H11NO2	62.51	68.18	4.41	Octopamine	91.05488, 119.04958, 136.02217, 136.06238, 136.07597, 137.1075	136.075	136.076	1.264	POS	1.20195e+08	1.52813e+08	1.15643e+08	1.2955e+08	0.113587	QHGUCRYDKWKLMG-UHFFFAOYSA-N	OC1=CC=C(C=C1)C(O)CN						104-14-3	Phenols		HY-B0528A	HPLC≥98%	level2
M0396	FT0247NR	M-H	C9H7NO	61.91	77.81	6.25	Indole-3-carboxaldehyde	144.03294, 144.04698, 145.04826	144.044	144.045	5.558	NEG	9.07673e+06	9.98966e+06	1.06843e+07	9.9169e+06	0.00869492	OLNJUISKUQQNIM-UHFFFAOYSA-N	O=CC1=CNC2=C1C=CC=C2	HMDB0029737	67018		C08493	10256	487-89-8	Indoles and derivatives		HY-W007376	HPLC≥98%	level2
M0397	FT0250NR	M-H	C6H10O4	50.31	50.1	4.83	isosorbide	71.0099, 71.0138, 71.0498, 83.0505, 99.0455, 101.0614, 115.9215, 127.0411, 145.0383, 145.0520	145.049	145.05	1.83	NEG	5.84044e+07	6.03166e+07	3.74599e+07	5.20603e+07	0.0456453	KLDXJTOLSGUMSJ-UHFFFAOYSA-N	OC1COC2C(O)COC12	HMDB0253693				99937		Organoheterocyclic compounds				level2
M0398	FT0252NR	M-H	C7H14O3	41.84	51.1	5.51	3-hydroxyheptanoic acid	99.0742, 99.08212, 145.07439, 145.08859	145.085	145.086	5.721	NEG	6.6006e+07	6.47418e+07	6.92446e+07	6.66641e+07	0.0584496	OXSSIXNFGTZQMZ-UHFFFAOYSA-N	CCCCC(O)CC(O)=O	HMDB0061653				3083220		Organic acids and derivatives				level2
M0399	FT0256PR	M+H	C7H10N2O	46.42	51.97	0	3-Hydroxybenzylhydrazine	109.07655, 121.0764, 139.05966, 139.08669, 139.12302	139.087	139.087	3.525	POS	1.30657e+07	1.33851e+07	1.43202e+07	1.35903e+07	0.0119157	OFKWWALNMPEOSZ-UHFFFAOYSA-N	NNCC1=CC(O)=CC=C1	HMDB0245893	341693			1663		Phenols				level2
M0400	FT0264NR	M-H	C6H12O4	46.72	56.86	5.44	D-Digitoxose	101.0612, 102.9488, 103.0395, 104.8299, 109.0473, 129.0200, 129.0550, 147.0318, 147.0655, 153.3783	147.065	147.066	1.56	NEG	3.7794e+07	4.1442e+07	4.16036e+07	4.02799e+07	0.0353165	FDWRIIDFYSUTDP-UHFFFAOYSA-N	CC1OC(O)CC(O)C1O	HMDB0251279				325714		Carbohydrates and Glycosides	Carbohydrates			level2
M0401	FT0279PR	M+H	C6H9NO3	45.21	68.2	0	methyl pyroglutamate	55.01868, 70.06588, 85.02908, 98.06062, 98.09716, 99.04452, 144.03757, 144.06567	144.065	144.066	1.777	POS	3.15362e+07	4.04655e+07	2.45567e+07	3.21861e+07	0.0282201	HQGPKMSGXAUKHT-UHFFFAOYSA-N	COC(=O)C1CCC(=O)N1					78646		Amino Acids, Peptides and derivatives				level2
M0402	FT0293NR	M+FA-H	C6H7NO	55.55	94.44	5.19	2-hydroxy-5-picoline	82.03003, 124.03022, 124.04151	154.049	154.05	2.753	NEG	7.55682e+06	7.54187e+06	8.36544e+06	7.82138e+06	0.00685761	SOHMZGMHXUQHGE-UHFFFAOYSA-N	CC1=CNC(=O)C=C1					70482		Pyridines and derivatives				level2
M0403	FT0294PR	M+H	C6H8O4	67.52	82.03	0	2,6,10-trimethyl-dodecane	55.0186, 69.0344, 71.04981, 81.03419, 85.02905, 99.04459, 121.96689, 127.03934, 145.0504	145.049	145.05	2.057	POS	1.22612e+08	1.28822e+08	1.42905e+08	1.31446e+08	0.115249	VOLMSPGWNYJHQQ-UHFFFAOYSA-N	CC1=C(C(=O)C(CO1)O)O					119838		Organoheterocyclic compounds				level2
M0404	FT0307PR	M+H	C9H6O2	48.2	61.99	0.68	Chromone	91.05493, 119.04961, 147.04436	147.044	147.044	4.202	POS	6.75976e+07	6.98238e+07	7.12711e+07	6.95642e+07	0.0609923	OTAFHZMPRISVEM-UHFFFAOYSA-N	O=C1C=COC2=CC=CC=C12	HMDB0032938	88841			10286		Organoheterocyclic compounds				level2
M0405	FT0309NR	M+FA-H	C6H8O2	63.83	74.6	4.46	Parasorbic acid	88.9883, 89.0247, 95.0506, 113.0516, 113.0600, 127.0051, 156.8966, 157.0502, 157.0887, 158.0816	157.049	157.05	4.605	NEG	3.78206e+06	4.5459e+06	3.29648e+06	3.87481e+06	0.00339735	DYNKRGCMLGUEMN-UHFFFAOYSA-N	CC1CC=CC(=O)O1	HMDB0301801				24869		Organoheterocyclic compounds				level2
M0406	FT0317PR	M+H	C11H14	44.14	62.46	0.68	1-allyl-4-ethylbenzene	55.05502, 91.05489, 105.07039, 105.07824, 119.08587, 145.10139, 147.1171, 148.12044	147.117	147.117	6.949	POS	1.50225e+08	1.28072e+08	1.50644e+08	1.4298e+08	0.125362	LBWLUYQETBQAHO-UHFFFAOYSA-N	CCC1=CC=C(C=C1)CC=C					2758890						level2
M0407	FT0341PR	M+NH4	C9H8O	50.12	0	0	Indanone		150.091	150.091	6.131	POS	2.83039e+06	2.90088e+06	2.89831e+06	2.87653e+06	0.00252208	QNXSIUBBGPHDDE-UHFFFAOYSA-N	O=C1CCC2=CC=CC=C12	HMDB0059602	44709		C01504	6735						level2
M0408	FT0358NR	M-H	C8H7NO3	42.24	68.3	4.27	2-(2,3,4-trihydroxyphenyl)acetonitrile	92.0509, 96.96063, 96.97008, 120.03568, 120.04645, 121.02885, 136.03969, 147.04446, 164.03749	164.034	164.035	5.156	NEG	3.01386e+06	3.0995e+06	3.42262e+06	3.17866e+06	0.00278698	YSFCTARWBAZWLO-UHFFFAOYSA-N	C1=CC(=C(C(=C1CC#N)O)O)O											level2
M0409	FT0365NR	M-H	C5H10O6	67.9	97.34	4.24	2,3,4,5-tetrahydroxypentanoic acid	59.0127, 75.00773, 87.00778, 105.01849, 129.01855, 147.02922, 165.03998	165.039	165.04	0.85	NEG	8.01369e+07	7.27242e+07	7.91765e+07	7.73459e+07	0.0678151	QXKAIJAYHKCRRA-UHFFFAOYSA-N	C(C(C(C(C(=O)O)O)O)O)O					10264		Carbohydrates and Glycosides	Carbohydrates			level2
M0410	FT0367PR	M+Na	C6H13NO2	50.99	0	2.6	(±)-erythro-Isoleucine		154.083	154.083	1.633	POS	1.28984e+06	2.08401e+06	1.57524e+06	1.6497e+06	0.00144642	AGPKZVBTJJNPAG-UHFFFAOYSA-N	CCC(C)C(N)C(O)=O	HMDB0033923	316328		C16434	791		Amino Acids, Peptides and derivatives				level2
M0411	FT0379NR	M+FA-H	C8H12O	72.08	92.38	3.55	2-Cyclooctenone	71.04917, 125.09634, 169.0865	169.086	169.086	7.686	NEG	7.4601e+07	7.92693e+07	7.69431e+07	7.69378e+07	0.0674574	NSHQAIKRVDXIMX-UHFFFAOYSA-N	C1CCC=CC(=O)CC1					5367523						level2
M0412	FT0380NR	M-H2O-H	C9H16O4	58.27	51.41	0.59	4,4-dimethyl-1,7-heptanedioicacid	71.05016, 125.09824, 169.08894, 169.87622	169.086	169.086	5.827	NEG	3.84342e+06	4.01355e+06	3.28416e+06	3.71371e+06	0.0032561	YDUOHBXBLZGANF-UHFFFAOYSA-N	CC(C)(CCC(=O)O)CCC(=O)O							Fatty Acyls				level2
M0413	FT0384PR	M+H	C6H9N3O2	51.14	0	0.64	D-Histidine		156.077	156.077	0.872	POS	8.85932e+07	5.8636e+07	4.50855e+07	6.41049e+07	0.0562058	HNDVDQJCIGZPNO-UHFFFAOYSA-N	NC(CC1=CN=CN1)C(O)=O	HMDB0250763			C00768	773		Amino Acids, Peptides and derivatives				level2
M0414	FT0386NR	M-H2O-H	C8H14O5	54.19	30.55	0	Butoxysuccinic Acid	111.00791, 127.07563, 139.00276, 171.06581, 171.10178	171.066	171.066	5.177	NEG	7.56095e+06	7.27058e+06	7.07794e+06	7.30316e+06	0.00640325	UDLOAJGWSDUKME-ZCFIWIBFSA-N	CCCCO[C@H](CC(=O)O)C(=O)O							Carboxylic acid and derivatives				level2
M0415	FT0387NR	M-H	C9H16O3	55.81	35.4343	3.51	threo-5-n-pentyl-4-hydroxy tetrahydrofuran-2-one	111.0098, 125.0984, 127.0778, 127.1024, 127.1141, 139.0053, 153.0937, 171.0684, 171.1052, 171.8768	171.101	171.102	6.453	NEG	8.78093e+06	8.24922e+06	9.59132e+06	8.87382e+06	0.00778037	NVARDNCEKDHHJR-UHFFFAOYSA-N	CCCCCC1C(CC(=O)O1)O					11275287		Organoheterocyclic compounds				level2
M0416	FT0395PR	M+H	C6H11N3O2	61.77	38.39	0.63	N-amidino-L-proline	70.06583, 112.08741, 158.09268	158.092	158.092	1.188	POS	1.87027e+08	2.24952e+08	2.073e+08	2.06426e+08	0.18099	ZXPRYJHVDMWTMA-UHFFFAOYSA-N	C1CC(N(C1)C(=N)N)C(=O)O					11643967		Amino Acids, Peptides and derivatives				level2
M0417	FT0406NR	M+FA-H	C6H10O3	72.68	92.55	2.86	(E)-4-hydroxyhex-2-enoic acid	85.06483, 113.05984, 115.03909, 131.07039, 146.96043, 157.04991, 175.06061	175.06	175.061	4.2	NEG	3.08742e+07	3.08396e+07	2.94913e+07	3.04017e+07	0.0266556	ZYIDCTGWYIVEER-UHFFFAOYSA-N	CCC(C=CC(=O)O)O							Organic acids and derivatives				level2
M0418	FT0407NR	M+FA-H	C6H10O3	63.2	76.35	2.86	(+)-(3r)-3-hydroxy-4,4-dimethyl-4-butyrol-actone	85.06607, 87.0024, 87.00896, 87.04542, 103.05183, 113.06152, 118.96709, 146.96269, 175.06071, 175.09967	175.06	175.061	3.675	NEG	3.59948e+06	3.77219e+06	4.19826e+06	3.85664e+06	0.00338142	SIEVQTNTRMBCHO-UHFFFAOYSA-N	CC1(C(CC(=O)O1)O)C					15565117		Organoheterocyclic compounds				level2
M0419	FT0409PR	M+NH4	C8H14O2	48.13	86.16	0	2-Octenic acid	100.11268, 160.13344	160.133	160.133	4.289	POS	2.11183e+07	2.17599e+07	2.16741e+07	2.15175e+07	0.018866	CWMPPVPFLSZGCY-UHFFFAOYSA-N	CCCCCC=CC(=O)O					5282713		Fatty Acyls				level2
M0420	FT0413PR	M+NH4	C7H13NO2	44.09	60.51	-0.62	2α,3β-dihydroxynortropane	84.9604, 98.0970, 130.0866, 136.4838, 144.0658, 145.4891, 146.4879, 149.0086, 161.1287, 162.0765	161.129	161.128	0.728	POS	1.11767e+07	1.15326e+07	1.19954e+07	1.15682e+07	0.0101428	OEDAMXNBLKMAAL-UHFFFAOYSA-N	C1CC2C(C(CC1N2)O)O							Alkaloids				level2
M0421	FT0416NR	M+FA-H	C5H8O4	60.28	53.42	3.39	2-Deoxy-L-ribono-1,4-lactone	59.0127, 87.00781, 89.02345, 105.01841, 115.03919, 177.04007	177.039	177.04	1.264	NEG	4.82985e+07	4.79799e+07	4.59097e+07	4.7396e+07	0.0415558	YIXDEYPPAGPYDP-UHFFFAOYSA-N	OCC1OC(=O)CC1O	HMDB0033958	89640			4635870		Organoheterocyclic compounds				level2
M0422	FT0419NR	M-H	C9H8O4	58.79	62.77	3.35	3-Hydroxyphenylpyruvic acid	59.01355, 71.01375, 89.0247, 134.98907, 135.03377, 135.04636, 178.84149, 179.03452	179.034	179.034	4.483	NEG	6.27719e+06	1.17276e+07	8.19455e+06	8.7331e+06	0.00765699	PNYWALDMLUDDTA-UHFFFAOYSA-N	OC(=O)C(=O)CC1=CC(O)=CC=C1	HMDB0011663	347			5318321						level2
M0423	FT0430NR	M-H	C9H10O4	51.08	0	2.21	p-hydroxy-coumaric acid		181.05	181.05	3.933	NEG	4.20824e+06	5.34232e+06	4.60745e+06	4.71933e+06	0.00413781	KHQDAOSIOHTJCX-UHFFFAOYSA-N	C1C=C(C=CC1(O)O)C=CC(=O)O					129671844		Carboxylic acid and derivatives				level2
M0424	FT0435PR	M+H	C9H8O3	53.71	96.16	0	3-coumaric acid	95.04977, 119.04961, 123.04446, 147.04428, 165.05461	165.055	165.055	1.264	POS	1.35277e+08	1.11503e+08	1.16145e+08	1.20975e+08	0.106068	KKSDGJDHHZEWEP-UHFFFAOYSA-N	O=C(O)C=CC=1C=CC=C(O)C1					11496		Phenylpropanoids				level2
M0425	FT0438PR	M+H	C8H7NO3	55.84	33.8764	0	2-O-beta-D-glucopyranosyl-2H-1,4-benzoxazin-3(4H)-one_qt	99.0081, 108.0450, 120.0448, 120.0813, 124.0396, 138.0552, 142.9672, 148.0499, 166.0501, 166.0848	166.05	166.05	3.454	POS	6.59805e+06	7.6429e+06	7.56799e+06	7.26965e+06	0.00637387	VMQBFYRBJKDACN-QMMMGPOBSA-N	C1=CC=C2C(=C1)NC(=O)[C@H](O2)O							Organoheterocyclic compounds				level2
M0426	FT0463NR	M-H	C7H11NO5	51.3	0	2.13	N-Acetyl-DL-glutamic acid		188.056	188.056	1.286	NEG	9.68449e+06	8.09098e+06	8.82768e+06	8.86772e+06	0.00777502	RFMMMVDNIPUKGG-UHFFFAOYSA-N	O=C(O)CCC(N=C(O)C)C(=O)O				C00624	70914		Amino Acids, Peptides and derivatives				level2
M0427	FT0473PR	M+H	C8H8O4	44.2	61.68	0	Thermophillin	81.03416, 99.04462, 109.0289, 127.03928, 128.9509, 146.96159, 169.0497	169.049	169.049	7.572	POS	2.25612e+07	2.27184e+07	2.33878e+07	2.28892e+07	0.0200687	RMMPZDDLWLALLJ-UHFFFAOYSA-N	COC1=CC(=O)C(OC)=CC1=O	HMDB0034335	89856		C01692	101405						level2
M0428	FT0498NR	M-H	C11H14O3	50.62	0	1.55	Methoxyeugenol		193.086	193.087	8.463	NEG	3.26048e+06	3.69275e+06	3.2436e+06	3.39894e+06	0.00298012	FWMPKHMKIJDEMJ-UHFFFAOYSA-N	COC1=CC(CC=C)=CC(OC)=C1O	HMDB0041194	95616			226486		Phenols				level2
M0429	FT0502PR	M+H	C6H6O6	51.36	0	0.57	dehydroascorbicacid		175.024	175.024	1.222	POS	2.2499e+06	2.25189e+06	3.90928e+06	2.80369e+06	0.00245822	SBJKKFFYIZUCET-UHFFFAOYSA-N	C(C(C1C(=O)C(=O)C(=O)O1)O)O					440667		Organoheterocyclic compounds				level2
M0430	FT0503NR	M-H	C10H13NO3	47.71	84.86	1.55	Damascenine	108.03704, 108.04617, 194.08206	194.082	194.082	5.668	NEG	1.50122e+06	1.47746e+06	1.54019e+06	1.50629e+06	0.00132068	ZRWJIZYZTLTXJI-UHFFFAOYSA-N	CNC1=C(C=CC=C1OC)C(=O)OC		68409		C10588	21368						level2
M0431	FT0507NR	M+FA-H	C8H6O3	58.8	37.8	1.54	delta2,4-dihydrophthalic anhydride	136.01578, 151.03932, 180.00612, 195.02968	195.029	195.03	4.672	NEG	1.59083e+07	1.67961e+07	1.58283e+07	1.61775e+07	0.0141841	LCMVWZCQKTZBFZ-UHFFFAOYSA-N	C1C=CC=C2C1C(=O)OC2=O							Organoheterocyclic compounds				level2
M0432	FT0509NR	M+FA-H	C8H10N2O	51.27	57.66	1.54	1-Acetyl-2-phenylhydrazine	123.0458, 128.0362, 129.0203, 151.0422, 151.0892, 195.0320, 195.0533, 195.0785, 208.4724, 208.4963	195.077	195.077	3.859	NEG	2.32097e+06	2.50224e+06	2.59498e+06	2.47273e+06	0.00216804	UICBCXONCUFSOI-UHFFFAOYSA-N	CC(O)=NNC1=CC=CC=C1	HMDB0243811				8247						level2
M0433	FT0512PR	M+H	C13H18	42.68	52.47	0.57	2,2,6-Trimethyl-1,2,3,4-tetrahydronaphthalene	93.0704, 95.0861, 105.0704, 107.0860, 116.0710, 119.0859, 133.1014, 147.1170, 175.1189, 175.1482	175.148	175.148	8.361	POS	3.64072e+07	3.59083e+07	33760357	3.53586e+07	0.0310016	VTRHHONBTFDYOU-UHFFFAOYSA-N	CC1=CC2=C(CC(CC2)(C)C)C=C1		327738			53249763						level2
M0434	FT0515NR	M+FA-H	C8H9NO2	52.05	89.83	1.53	Benzo-1,3-dioxole-5-methylamine	94.02884, 122.06024, 124.03948, 166.05032, 196.06117	196.061	196.061	4.23	NEG	3.54606e+07	3.2969e+07	3.34998e+07	3.39765e+07	0.0297898	ZILSBZLQGRBMOR-UHFFFAOYSA-N	C1OC2=C(O1)C=C(C=C2)CN		462549			75799		Organoheterocyclic compounds				level2
M0435	FT0527PR	M+H-H2O	C10H10O4	70.31	87.07	3.95	Ferulic acid	117.03387, 145.02855, 149.05991, 177.0547, 186.05501	177.054	177.055	4.687	POS	5.18755e+07	4.90534e+07	4.63403e+07	4.90897e+07	0.0430408	KSEBMYQBYZTDHS-UHFFFAOYSA-N	O=C(O)C=CC1=CC=C(O)C(OC)=C1							Phenylpropanoids				level2
M0436	FT0544PR	M+H	C10H13NO2	53.18	0	0.56	(R)-Salsolinol		180.102	180.102	1.244	POS	7.77093e+07	8.57876e+07	8.97939e+07	8.44303e+07	0.0740266	IBRKLUSXDYATLG-UHFFFAOYSA-N	CC1NCCC2=C1C=C(O)C(O)=C2	HMDB0005199	44804		C09642	54456		Organoheterocyclic compounds				level2
M0437	FT0545NR	M-H	C10H16O4	65.73	71.65	1.51	(3S,3aR,5S,6S,7aR)-5,6-dihydroxy-3,6-dimethyl-3,3a,4,5,7,7a-hexahydrobenzofuran-2-one	137.09885, 155.09435, 155.10991, 199.09755, 208.13057	199.097	199.097	5.863	NEG	6.03872e+06	5.25942e+06	5.01181e+06	5.43665e+06	0.00476674	WMRLNPAAXAUOIO-PLAGJLMLSA-N	C[C@H]1[C@H]2C[C@@H]([C@@](C[C@H]2OC1=O)(C)O)O							Organoheterocyclic compounds				level2
M0438	FT0545PR	M+H	C10H13NO2	61.17	39.04	0	Maltoxazine	69.03419, 112.07611, 120.08105, 138.09148, 162.09148, 180.10204	180.102	180.102	5.191	POS	1.29143e+07	1.19796e+07	1.25793e+07	1.24911e+07	0.0109519	MTHASAHNRVFFOM-UHFFFAOYSA-N	O=C1CCC2=C1N1CCCC1OC2	HMDB0030372	86924			13875298		Organoheterocyclic compounds				level2
M0439	FT0546NR	M+FA-H	C10H18O	63.33	56.81	1.51	p-Menth-1-en-5-ol	71.04977, 155.14351, 181.12575, 199.10184, 199.13376	199.133	199.134	9.338	NEG	2.21711e+06	2.45967e+06	1.79886e+06	2.15855e+06	0.00189257	UDQXLNRIDGDFAR-UHFFFAOYSA-N	CC(C)C1CC=C(C)CC1O	HMDB0037016	91999			68124095		Terpenes	Monoterpenoids			level2
M0440	FT0552NR	M-H	C10H18O4	61.14	60.18	0.99	6,7-dihydroxy-3,7-dimethyloct-2-enoic acid	201.11311	201.113	201.113	5.242	NEG	3.83683e+06	3.50638e+06	4.045e+06	3.79607e+06	0.00332831	MUEMUGYSVXBBRL-UHFFFAOYSA-N	CC(=CC(=O)O)CCC(C(C)(C)O)O					54091496		Organic acids and derivatives				level2
M0441	FT0558PR	M+NH4	C9H8O3	51.07	56.25	0.55	Coumarinic acid	113.96416, 131.97462, 140.07088, 141.95886, 159.96951, 168.06584, 182.08118	182.081	182.081	5.595	POS	7.89662e+06	8.31653e+06	7.90545e+06	8.03953e+06	0.00704888	PMOWTIHVNWZYFI-WAYWQWQTSA-N	OC(=O)\C=C/C1=C(O)C=CC=C1	HMDB0041592			C05838	5280841		Phenylpropanoids				level2
M0442	FT0568NR	M-H	C9H7N3O3	43.75	55.58	0.98	methyl calvatate	61.98793, 106.89178, 118.04124, 127.94052, 160.05121, 186.05882, 204.04594, 204.06958, 207.79338, 207.81895	204.041	204.041	4.023	NEG	519803	546305	444867	503658	0.000441597	QDHKYOBUPUKGPM-UHFFFAOYSA-N	COC(=O)C1=CC=C(C=C1)[N+](=NC#N)[O-]											level2
M0443	FT0589PR	M+H	C8H8O5	49.59	71.3	-0.54	4-O-Methylgallic acid	141.05478, 151.05038, 167.03406, 185.04459	185.045	185.044	3.61	POS	2.66238e+07	2.31274e+07	2.57908e+07	2.51807e+07	0.0220778	UBXDWYFLYYJQFR-UHFFFAOYSA-N	COC1=C(O)C=C(C=C1O)C(O)=O	HMDB0013198	349531			78016						level2
M0444	FT0591NR	M-H	C12H16O3	51.14	0	1.45	senkyunolide k		207.102	207.102	8.344	NEG	2.67832e+06	3.61199e+06	3.29064e+06	3.19365e+06	0.00280012	BPZGLXVGANTPTC-UHFFFAOYSA-N	CCCCC1C2=C(C=CCC2O)C(=O)O1					5321252		Organoheterocyclic compounds				level2
M0445	FT0615NR	M-H	C10H13NO4	58.48	84.26	0.95	N-(3,4,5-trimethoxyphenyl)formamide	94.02883, 124.03951, 210.07707	210.077	210.077	4.539	NEG	1.13532e+08	1.14235e+08	1.15222e+08	1.1433e+08	0.100242	AZBSLXUCTLXATI-UHFFFAOYSA-N	COC1=CC(=CC(=C1OC)OC)NC=O					11052941						level2
M0446	FT0617PR	M+NH4	C8H10O4	49.09	67.5	0.53	2,6-Dimethoxyhydroquinone	61.02914, 84.04507, 85.02899, 87.04469, 126.05524, 128.07091, 188.09193, 189.16399	188.091	188.092	5.36	POS	7.41647e+07	7.44225e+07	1.11543e+08	8.67101e+07	0.0760255	GXAVBFNRWXCOPY-UHFFFAOYSA-N	COC1=CC(=CC(=C1O)OC)O		432657			96038		Phenols				level2
M0447	FT0620NR	M-H	C10H12O5	64.46	69.01	0.47	3,4-Dihydroxyphenyllactic acid methyl ester	167.0483, 168.0682, 181.0503, 193.0514, 196.0393, 208.6117, 211.0403, 211.0607, 212.0587, 212.0956	211.061	211.061	3.839	NEG	2.17163e+06	2.24422e+06	2.18667e+06	2.20084e+06	0.00192965	NMAOZVAEJYOPOF-UHFFFAOYSA-N	COC(=O)C(O)CC1=CC=C(O)C(O)=C1	HMDB0041661	96022			10584634		Phenols				level2
M0448	FT0631NR	M+FA-H	C8H9NO3	51.62	0	1.89	griffonin_qt		212.056	212.056	1.653	NEG	4.1487e+06	3.90568e+06	3.40608e+06	3.82015e+06	0.00334943	SIKDHUUZRZDYPO-ZXHNMSBYSA-N	C1=C/C(=C\C#N)/[C@@H]([C@@H]([C@@H]1O)O)O											level2
M0449	FT0636NR	M+FA-H	C10H16O2	66.53	70.55	0	allomatatabiol	61.988, 151.11226, 169.12286, 213.11311	213.113	213.113	6.655	NEG	2.9033e+06	3.05183e+06	2.98434e+06	2.97982e+06	0.00261264	ARNWFAZETRLOCG-UHFFFAOYSA-N	CC1COCC2=C(C(CC12)O)C					5317459		Organoheterocyclic compounds				level2
M0450	FT0640PR	M+NH4	C9H16O3	51.33	81.98	0	(4S,5S)-4-hydroxy-5-pentyloxolan-2-one	95.0861, 109.1017, 112.1125, 126.1280, 130.1229, 137.0963, 154.1227, 155.1069, 172.1333, 190.1440	190.144	190.144	4.309	POS	3.88116e+07	3.66085e+07	3.57492e+07	3.70564e+07	0.0324903	NVARDNCEKDHHJR-YUMQZZPRSA-N	CCCCC[C@H]1[C@H](CC(=O)O1)O											level2
M0451	FT0647PR	M+H	C14H22	42.83	54.17	0.52	5,9-Tetradecadiyne	69.07063, 93.07047, 95.08616, 107.08604, 108.90471, 109.10172, 121.10158, 135.11708, 149.13281, 191.1797	191.179	191.179	7.193	POS	1.52919e+08	1.26712e+08	1.29897e+08	1.36509e+08	0.119688	MYMVMGJYNYKGGP-UHFFFAOYSA-N	CCCCC#CCCC#CCCCC					142832						level2
M0452	FT0648PR	M+H	C14H22	43.55	58.3	1.05	cis-4,11,11-trimethyl-8-methylenebicyclo[7.2.0]-undeca-4-ene	93.0706, 95.0861, 107.0861, 108.9047, 109.1017, 121.1015, 135.1170, 149.1327, 149.9307, 191.1797	191.179	191.179	8.274	POS	3.17232e+07	4.38509e+07	4.11117e+07	3.88953e+07	0.0341025	INOSMXBKABLUIL-UHFFFAOYSA-N	CC1=CCC(=C)C2CC(C2CC1)(C)C											level2
M0453	FT0659NR	M+FA-H	C10H20O2	67.43	79.26	0.46	trans-p-Menthane-1,8-diol	59.0098, 59.01353, 127.11395, 155.14384, 157.1228, 199.13383, 217.14453	217.144	217.144	7.185	NEG	9.8157e+06	9.99292e+06	1.039e+07	1.00662e+07	0.00882583	RBNWAMSGVWEHFP-UHFFFAOYSA-N	CC(C)(O)C1CCC(C)(O)CC1	HMDB0035595	43342			6651		Terpenes	Monoterpenoids			level2
M0454	FT0665PR	M+H	C10H11NO3	58.19	68.53	0	1-[2-(furan-2-yl)-2-oxoethyl] pyrroli-din-2-one	80.05018, 87.04473, 108.04489, 136.07594, 148.07587, 164.07083, 166.08646, 177.0549, 194.08138	194.081	194.081	4.528	POS	7.8211e+07	7.12418e+07	7.43699e+07	7.46076e+07	0.0654143	UICNWMCGFJXCHN-UHFFFAOYSA-N	C1CC(=O)N(C1)CC(=O)C2=CC=CO2					62018463						level2
M0455	FT0671PR	M+H	C11H14O3	46.36	73.58	0	4-Methoxybenzyl propanoate	107.0497, 135.0806, 150.0915, 163.0391, 163.0751, 172.9780, 177.0547, 177.1641, 195.0837, 195.1038	195.102	195.102	5.728	POS	2.82435e+06	3.02597e+06	2.42615e+06	2.75882e+06	0.00241888	YWIJRJQYADFRTL-UHFFFAOYSA-N	CCC(=O)OCC1=CC=C(OC)C=C1	HMDB0034990	90354			61417						level2
M0456	FT0679PR	M+NH4	C10H10O3	56.65	86.04	0.51	(E-p-hydroxy-cinnamic acid	82.06589, 136.07593, 150.09158, 164.04265, 168.10208, 196.09668	196.097	196.097	5.658	POS	6.8598e+06	7.63373e+06	7.36642e+06	7.28665e+06	0.00638877	NBGWMNZWLGXONC-UHFFFAOYSA-N	CC1=C(C=CC(=C1)C=CC(=O)O)O							Phenylpropanoids				level2
M0457	FT0685PR	M+NH4	C10H13NO2	50.83	49.4	-0.51	N-methylphenylalanine	111.09228, 134.09676, 161.10768, 162.09181, 179.11934, 197.09959, 197.12932	197.129	197.128	2.915	POS	6.14104e+06	6.57813e+06	6.7945e+06	6.50455e+06	0.00570305	SCIFESDRCALIIM-UHFFFAOYSA-N	CNC(CC1=CC=CC=C1)C(O)=O	HMDB0029224	86103			4657542		Amino Acids, Peptides and derivatives				level2
M0458	FT0703NR	M+FA-H	C8H7NO4	53.23	72.66	0	2-O-beta-D-glucopyranosyl-4-hydroxy-2H-1,4-benzoxazin-3(4H)-one_qt	83.05052, 111.04597, 139.04164, 141.91406, 183.01234, 183.0294, 208.31163	226.036	226.036	2.792	NEG	1.18132e+07	8.68662e+06	1.24904e+07	1.09968e+07	0.00964171	COVOPZQGJGUPEY-MRVPVSSYSA-N	C1=CC=C2C(=C1)N(C(=O)[C@@H](O2)O)O							Organoheterocyclic compounds				level2
M0459	FT0706PR	M+NH4	C11H18O2	50.45	76.2	0.5	10-undecynoic acid	123.1172, 128.9510, 137.1327, 146.9616, 147.1169, 148.9771, 165.1275, 183.1381, 200.1647, 201.1485	200.164	200.164	6.488	POS	5.30369e+07	5.44578e+07	5.50352e+07	5.41766e+07	0.0475009	OAOUTNMJEFWJPO-UHFFFAOYSA-N	C(CCCCCCCCC#C)(=O)O		35272	LMFA01030618		31039		Fatty Acyls				level2
M0460	FT0707PR	M+NH4	C12H22O	61.01	57.09	0	Cyclododecanone	81.07069, 85.06535, 88.07623, 95.08622, 147.11728, 165.12804, 200.20128, 212.04439	200.201	200.201	10.61	POS	1.87943e+06	1.81393e+06	1.81443e+06	1.83593e+06	0.0016097	SXVPOSFURRDKBO-UHFFFAOYSA-N	O=C1CCCCCCCCCCC1	HMDB0031341	87597			13246						level2
M0461	FT0723PR	M+NH4	C10H16O3	46.7	75.96	0.49	(1'R)-Nepetalic acid	156.13857, 202.14439	202.144	202.144	4.528	POS	4.11796e+06	3.7734e+06	4.02946e+06	3.9736e+06	0.00348397	RGTMAXSVLBZNEL-UHFFFAOYSA-N	CC(C=O)C1CCC(C)C1C(O)=O	HMDB0036117	91274			12313272		Terpenes	Monoterpenoids			level2
M0462	FT0725PR	M+NH4	C10H16O3	44.65	63.39	0	elsholtzidiol	86.06073, 87.04475, 116.1075, 148.0186, 148.97736, 182.093, 184.13347, 202.10147, 202.1441	202.144	202.144	3.753	POS	4.21102e+06	5.47684e+06	5.34543e+06	5.0111e+06	0.00439362	GVWLWKOBGSTYTA-UHFFFAOYSA-N	CC1=C(OC=C1)CC(C(C)(C)O)O					3084495		Organoheterocyclic compounds				level2
M0463	FT0738NR	M+FA-H	C10H18O3	67.87	82.07	-0.43	cis-p-menth-2-ene-1α,7,8-triol	59.01344, 169.12311, 171.10213, 213.11264, 231.08554, 231.12395	231.124	231.124	5.282	NEG	3.27818e+06	3.0296e+06	3.15656e+06	3.15478e+06	0.00276604	RDEMBVWNDISGTG-UHFFFAOYSA-N	CC=CC=CC(CC(CCO)O)O							Fatty Acyls				level2
M0464	FT0739PR	M+H	C15H22	48.11	61.3	0.49	(E)-Calamene	95.0862, 105.0704, 107.0860, 109.1017, 119.0858, 121.1016, 133.1015, 147.1170, 161.1328, 203.1797	203.179	203.179	8.274	POS	8.48124e+07	6.59416e+07	1.06236e+08	8.56633e+07	0.0751077	PGTJIOWQJWHTJJ-UHFFFAOYSA-N	CC(C)C1CCC(C)C2=CC=C(C)C=C12	HMDB0059910	984327			10224		Terpenes	Sesquiterpenoids			level2
M0465	FT0740PR	M+H	C15H22	43.59	59.12	0.49	1,2,9,10-tetradehydroaristolane	95.0862, 105.0703, 107.0860, 109.1017, 119.0859, 121.1016, 133.1014, 147.1170, 161.1327, 203.1797	203.179	203.179	5.46	POS	2.22664e+08	1.78033e+08	1.88899e+08	1.96532e+08	0.172315	AOKPBPDKGDLBCJ-UHFFFAOYSA-N	CC1CC=CC2=CCC3C(C12C)C3(C)C					5321842		Terpenes	Sesquiterpenoids			level2
M0466	FT0741PR	M+H	C15H22	43.86	60.6	0.49	Calamenene	95.0862, 105.0704, 107.0861, 109.1017, 119.0860, 121.1015, 133.1015, 147.1170, 161.1327, 203.1797	203.179	203.179	6.95	POS	1.25754e+08	1.01432e+08	2.12174e+08	1.46453e+08	0.128407	PGTJIOWQJWHTJJ-CHWSQXEVSA-N	[H][C@@]1(C)CC[C@]([H])(C(C)C)C2=C1C=CC(C)=C2	HMDB0061837				11298625		Terpenes	Sesquiterpenoids			level2
M0467	FT0744NR	M+Cl	C7H11N5O2	46.95	91.04	6.46	Stizolamine	147.0444, 164.07112, 232.05908	232.058	232.059	2.39	NEG	1.6726e+07	1.76765e+07	1.98654e+07	1.80893e+07	0.0158603	XZOSNHNAQRVGSZ-UHFFFAOYSA-N	CN1C(CO)=CN=C(NC(N)=N)C1=O	HMDB0302288				21780519		Organoheterocyclic compounds				level2
M0468	FT0753PR	M+NH4	C10H18O3	42.65	50.89	0	methyl 4-oxononanoate	144.13843, 149.02335, 204.10266, 204.13838, 204.15947	204.159	204.159	4.365	POS	5.31029e+06	5.39316e+06	4.92926e+06	5.2109e+06	0.0045688	IOSJUDSPZQHSKG-UHFFFAOYSA-N	CCCCCC(=O)CCC(=O)OC					5319748		Organic acids and derivatives				level2
M0469	FT0765NR	M+FA-H	C10H9NO3	51.86	0	-0.85	n-demethyldoryphornine		236.057	236.057	3.534	NEG	1.35805e+07	1.35553e+07	1.39399e+07	1.36919e+07	0.0120048	YYEIJLABMZNYGQ-UHFFFAOYSA-N	COC1=C(C=C2C(=C1)C=CNC2=O)O					12148518		Organoheterocyclic compounds				level2
M0470	FT0780NR	M-H	C12H17NO4	46.79	76.87	-0.42	methyl 4-[2-formyl-5-(methoxymethyl)pyrrol-1-yl]butanoate	94.02285, 94.03017, 102.95729, 164.10759, 208.09792, 238.10881	238.109	238.109	6.064	NEG	6.05268e+06	6.17645e+06	6.28607e+06	6.17173e+06	0.00541124	XLRBRYWTMDPGLK-UHFFFAOYSA-N	COCC1=CC=C(N1CCCC(=O)OC)C=O							Fatty Acyls				level2
M0471	FT0783PR	M+H	C13H18O2	43.79	57.99	0.48	arteamisinine i	189.1280, 189.1638, 207.0623, 207.1144, 207.1370, 207.1724, 208.0954, 208.1333, 210.3811, 210.4053	207.138	207.138	4.528	POS	5.14463e+06	4.25442e+06	5.87394e+06	5.091e+06	0.00446367	VXAMURHMZFPMIP-UHFFFAOYSA-N	CC1CCC2C3C1CC=C(C3OC2=O)C											level2
M0472	FT0786PR	M+H	C14H22O	63.03	39.9364	0.48	2,4-Di-tert-butylphenol	123.1173, 133.1014, 135.1170, 147.1170, 149.1326, 151.1119, 161.1333, 163.1482, 189.1640, 207.1746	207.174	207.174	8.291	POS	2.61012e+07	1.84496e+07	2.46519e+07	2.30675e+07	0.0202251	ICKWICRCANNIBI-UHFFFAOYSA-N	CC(C)(C)C1=CC=C(O)C(=C1)C(C)(C)C	HMDB0013816				7311	96-76-4			HY-W014589	HPLC≥98%	level2
M0473	FT0788PR	M+H	C14H22O	50.66	77.45	0	2-Cyclohexen-1-one, 4-(1,5-dimethyl-4-hexenyl)-	121.1016, 123.1172, 133.1014, 135.1170, 147.1169, 149.1326, 151.1118, 163.1484, 189.1639, 207.1745	207.174	207.174	5.401	POS	4.76168e+07	6.4407e+07	8.03707e+07	6.41315e+07	0.0562291	CIIUTVUZULBJKL-UHFFFAOYSA-N	CC(CCC=C(C)C)C1CCC(=O)C=C1		357282			550361						level2
M0474	FT0789PR	M+H	C14H22O	63.71	39.3536	0	Tricyclo[4.3.1.12,5]undec-3-en-10-ol, 3-(1-methylethyl)-, (1R,2S,5S,6S,10R)-rel-	133.1015, 135.1171, 147.1171, 149.1326, 151.1112, 161.1326, 163.1484, 189.1640, 207.1747, 211.6818	207.174	207.174	9.839	POS	1.28549e+07	1.38146e+07	1.30674e+07	1.32456e+07	0.0116135	LMGUWOKULYXROK-QJRXBVQLSA-N	CC(C)C1=C[C@@H]2C[C@H]1[C@H]3CCC[C@@H]2[C@H]3O											level2
M0475	FT0791PR	M+H	C7H5N5O3	52.3	0	0	2-Amino-4-hydroxy-6-pteridinecarboxylic acid		208.047	208.047	1.653	POS	783003	1.03655e+06	1.01738e+06	945645	0.000829121	QABAUCFGPWONOG-UHFFFAOYSA-N	NC1=NC2=NC=C(N=C2C(=O)N1)C(O)=O	HMDB0033136	44527			70361		Pteridines and derivatives				level2
M0476	FT0796NR	M+FA-H	C12H18O2	67.74	82.19	-0.84	2-[(1R)-4-methyl-1-cyclohex-3-enyl]prop-2-enyl acetate	101.06136, 102.95749, 154.06535, 167.14381, 195.13884, 239.12923	239.129	239.129	9.83	NEG	5.58617e+06	5.90426e+06	5.67022e+06	5.72022e+06	0.00501536	BCTDJPZNMXPMIA-LBPRGKRZSA-N	CC1=CC[C@@H](CC1)C(=C)COC(=O)C							Terpenes	Monoterpenoids			level2
M0477	FT0797NR	M+FA-H	C9H9NO4	42.82	51.38	-0.42	peristrophamide i	124.0413, 150.0555, 173.1062, 181.9003, 183.9127, 196.0638, 201.9263, 209.8388, 240.0552, 240.0912	240.052	240.052	3.211	NEG	2.57945e+06	2.84565e+06	1.60004e+06	2.34172e+06	0.00205316	GSVPAQDMBSXJEG-UHFFFAOYSA-N	COC1=C(C=C2C(=C1)NC(=O)O2)OC							Organoheterocyclic compounds				level2
M0478	FT0800NR	M+FA-H	C11H17NO2	70.38	73.19	-0.83	Ganoine	72.04553, 84.04586, 196.13406, 240.09871, 240.12436	240.125	240.124	5.946	NEG	5.40467e+06	5.74363e+06	6.34892e+06	5.83241e+06	0.00511373	QFUKUPZJJSMEGE-UHFFFAOYSA-N	CC(C)CCN1C(=CC=C1C=O)CO		419547			131592						level2
M0479	FT0802PR	M+H	C12H16O3	52.41	0	-0.48	homosenkyunolide h		209.117	209.117	6.636	POS	960504	1.01293e+06	1.32196e+06	1.09847e+06	0.000963111	KJURTCMSBATNFW-UHFFFAOYSA-N	CCCCC1C2=C(C=CC(C2)O)C(=O)O1							Organoheterocyclic compounds				level2
M0480	FT0803PR	M+NH4	C11H13NO2	42.57	50.83	0	trans-2-phenylcyclopropane-1-carboxylic acid	87.04471, 123.09204, 164.0824, 209.09637, 209.12872, 210.08774, 210.12369	209.128	209.128	1.715	POS	8.98454e+06	9.45841e+06	9.09065e+06	9.17787e+06	0.00804695	XTJDGOQYFKHEJR-UHFFFAOYSA-N	C1C(C(CN1)C(=O)O)C2=CC=CC=C2					51051667		Organoheterocyclic compounds				level2
M0481	FT0807NR	M-H	C12H18O5	68.28	64.57	-0.41	3-n-butyl-3-hydroxy-4,5,6,7-tetrahydro-6,7-dihydroxy phthalide	197.11816, 208.23242, 241.10849	241.108	241.108	6.133	NEG	8.62744e+06	8.31712e+06	8.45323e+06	8.46593e+06	0.00742274	ZZFPYEQIYOWDGH-UHFFFAOYSA-N	CCCCC1(C2=C(C(C(CC2)O)O)C(=O)O1)O					5315568		Organoheterocyclic compounds				level2
M0482	FT0808NR	M+FA-H	C10H16N2O2	67.68	71.14	-0.41	Cyclo(Pro-Val)	197.12944, 241.11969	241.12	241.12	4.621	NEG	9.26168e+06	9.81746e+06	9.54423e+06	9.54112e+06	0.00836545	XLUAWXQORJEMBD-UHFFFAOYSA-N	O=C1N2CCCC2C(O)=NC1C(C)C						5654-87-5	Amino Acids, Peptides and derivatives		TN6675	HPLC≥98%	level2
M0483	FT0818PR	M+H	C12H18O3	51.27	0	0.95	Sedanonic acid		211.132	211.133	8.274	POS	4.29687e+06	4.75476e+06	4.71494e+06	4.58886e+06	0.00402341	PHVSWPDOXIQPTN-UHFFFAOYSA-N	CCCCC(=O)C1CCCC=C1C(O)=O	HMDB0032871	88787			12367058		Organic acids and derivatives				level2
M0484	FT0822PR	M+NH4	C10H10O4	42.87	52.98	0.47	Methyl acetylsalicylate	194.0812, 195.1099, 209.1688, 211.9413, 212.0545, 212.0925, 212.1038, 212.1292, 213.0750, 213.1228	212.091	212.092	1.184	POS	1.59295e+07	9.04582e+06	1.32426e+07	12739285	0.0111695	PAOOFHILOUJQHW-UHFFFAOYSA-N	CCC(=O)OC(=O)C1=CC=CC=C1O					10307925						level2
M0485	FT0823PR	M+NH4	C10H10O4	53.96	30.0536	0	(1S,2S)-1,2-bis(2-furyl)ethane-1,2-diol	87.04469, 108.04495, 136.07596, 166.08653, 184.09718, 194.08144, 212.09206	212.092	212.092	4.528	POS	7.84032e+06	5.87328e+06	7.79767e+06	7.17042e+06	0.00628687	PAGAJWBCCKFHIT-NXEZZACHSA-N	C1=COC(=C1)[C@H]([C@@H](C2=CC=CO2)O)O							Organoheterocyclic compounds				level2
M0486	FT0824NR	M+FA-H	C12H22O2	50.46	0	-0.82	Hex-3-en-1-yl hexanoate		243.161	243.16	10.81	NEG	755256	855257	936374	848962	0.000744351	RGACQXBDYBCJCY-UHFFFAOYSA-N	CCCCCC(=O)OCCC=CCC		318510			61895		Fatty Acyls				level2
M0487	FT0831PR	M+H	C10H12O5	51.26	81.31	0.47	methyl 2-hydroxy-3,4-dimethoxybenzoate	53.03934, 69.03423, 81.03417, 87.04471, 97.02897, 99.04454, 109.0289, 127.03926, 213.07591	213.076	213.076	8.121	POS	4.919e+07	5.3451e+07	5.31371e+07	5.1926e+07	0.0455276	ODKFBQCYKKPNLJ-UHFFFAOYSA-N	COC1=C(C(=C(C=C1)C(=O)OC)O)OC					5319678						level2
M0488	FT0836PR	M+H	C12H20O3	72.92	89.63	0	cucurbic acid	159.1170, 161.1321, 177.1277, 179.1432, 195.1379, 197.1540, 212.4626, 213.0393, 213.1451, 213.1636	213.149	213.149	7.469	POS	1.21284e+07	1.20214e+07	1.30003e+07	1.23834e+07	0.0108575	LYSGIJUGUGJIPS-UHFFFAOYSA-N	CCC=CCC1C(CCC1O)CC(=O)O					11171865		Fatty Acyls				level2
M0489	FT0837NR	M+FA-H	C9H16N2O3	51.09	0	-1.22	cyclo-(leu-ser)		245.115	245.115	3.715	NEG	724254	867266	858317	816612	0.000715988	ANLAGVXTPHOKLD-UHFFFAOYSA-N	CC(C)CC1C(=O)NC(C(=O)N1)CO							Amino Acids, Peptides and derivatives				level2
M0490	FT0845PR	M+NH4	C12H20O2	47.89	84.48	0.93	Dihydrocarveol acetate	109.1019, 119.0861, 133.1014, 135.1176, 137.1329, 161.1327, 179.1433, 197.1541, 214.1820, 215.1620	214.18	214.18	7.407	POS	1.55805e+07	1.56719e+07	1.58728e+07	1.57084e+07	0.0137728	TUSIZTVSUSBSQI-UHFFFAOYSA-N	CC1CCC(CC1OC(C)=O)C(C)=C	HMDB0041469	95861			30248		Terpenes	Monoterpenoids			level2
M0491	FT0852PR	M+NH4	C9H11NO4	52.13	0	0	DL-Dopa		215.103	215.103	1.43	POS	1.47883e+07	2.0351e+07	1.67366e+07	1.72919e+07	0.0151612	WTDRDQBEARUVNC-UHFFFAOYSA-N	NC(CC1=CC=C(O)C(O)=C1)C(O)=O	HMDB0000609	64960		C00355	836		Amino Acids, Peptides and derivatives				level2
M0492	FT0862PR	M+H	C12H12N2O2	72.79	84.87	0	L-1,2,3,4-Tetrahydro-beta-carboline-3-carboxylic acid	144.0809, 217.09653	217.097	217.097	4.304	POS	3.65733e+07	3.70292e+07	3.54436e+07	3.63487e+07	0.0318697	FSNCEEGOMTYXKY-UHFFFAOYSA-N	OC(=O)C1CC2=C(CN1)NC1=CC=CC=C21	HMDB0035665	90929			98285		Indoles and derivatives				level2
M0493	FT0870PR	M+H	C16H24	49.37	68.79	0.92	1-(3-cyclopentylpropyl)-2,4-dimethyl-Benzene	123.1172, 133.1014, 135.1171, 147.1170, 149.1328, 161.1327, 174.1405, 175.1482, 217.1067, 217.1953	217.195	217.195	5.386	POS	3.09577e+08	1.71843e+08	1.67927e+08	2.16449e+08	0.189778	URGRLTXFYHIKLH-UHFFFAOYSA-N	CC1=CC(=C(C=C1)CCCC2CCCC2)C					576612						level2
M0494	FT0878NR	M+FA-H	C14H20O	50.33	0	-0.8	2,8-dimethyl-5-acetyl-bicyclo[5,3,0] deca-diene-1,8		249.15	249.15	10.402	NEG	1.21259e+06	1.25444e+06	1.13188e+06	1.19964e+06	0.00105182	RLXMQOKUFPBVGV-UHFFFAOYSA-N	CC1=C2CC=C(C2CC(CC1)C(=O)C)C					5316877						level2
M0495	FT0879PR	M+H	C12H11NO3	44.88	65.03	0.92	4-Ethoxycarbonyl-2-quinolone	176.0710, 182.0604, 188.0711, 190.0867, 200.0709, 200.1284, 208.3765, 218.0807, 218.1119, 219.1746	218.081	218.081	4.87	POS	7.05311e+06	6.83442e+06	5.99948e+06	6.629e+06	0.00581216	WTHATVQLTWYSCI-UHFFFAOYSA-N	CCOC(=O)C1=CC(=O)NC2=CC=CC=C21					160782		Organoheterocyclic compounds				level2
M0496	FT0880NR	M+FA-H	C11H11NO3	51.83	0	-0.8	doryphornine		250.072	250.072	4.672	NEG	5.28559e+06	5.68328e+06	6.68452e+06	5.88446e+06	0.00515937	SBFSGQVISGZPJH-UHFFFAOYSA-N	CN1C=CC2=CC(=C(C=C2C1=O)O)OC							Organoheterocyclic compounds				level2
M0497	FT0896NR	M+FA-H	C10H12N2O3	68.33	40.4314	-1.19	D-Kynurenine	94.02885, 124.03941, 179.08215, 209.09291, 253.08334	253.084	253.083	2.194	NEG	1.74263e+07	1.96028e+07	2.10948e+07	1.93746e+07	0.0169873	YGPSJZOEDVAXAB-UHFFFAOYSA-N	NC(CC(=O)C1=CC=CC=C1N)C(O)=O	HMDB0250769	72		C01718	846						level2
M0498	FT0897NR	M+FA-H	C8H16O6	60.04	34.3864	-0.79	ethyl a-D-fructofuranoside	133.0038, 133.0156, 150.0183, 208.3152, 208.3391, 210.0403, 210.0887, 252.9678, 253.0924, 254.0784	253.093	253.093	1.264	NEG	1.25677e+07	1.28113e+07	1.20012e+07	1.24601e+07	0.0109247	KQQFKZUGBOQKLW-UHFFFAOYSA-N	CCOC1(C(C(C(O1)CO)O)O)CO					133590		Carbohydrates and Glycosides	Carbohydrates			level2
M0499	FT0912PR	M+H	C12H15NO3	50.17	0	0.45	Hydrocotarnine		222.112	222.112	3.543	POS	3.01451e+06	3.34678e+06	3.0435e+06	3.13493e+06	0.00274864	XXANNZJIZQTCBP-UHFFFAOYSA-N	COC1=C2CN(C)CCC2=CC2=C1OCO2	HMDB0033701	43460		C13534	3646		Organoheterocyclic compounds				level2
M0500	FT0922NR	2M-H	C5H7NO3	64.73	47.72	-1.17	DL-Pyroglutamic acid	128.02457, 128.03642	257.079	257.078	1.225	NEG	4.99971e+07	3.75568e+07	3.84775e+07	4.20105e+07	0.0368339	ODHCTXKNWHHXJC-UHFFFAOYSA-N	O=C(O)C1N=C(O)CC1							Amino Acids, Peptides and derivatives				level2
M0501	FT0936PR	M+NH4	C10H9NO4	52.2	0	0.44	6-hydroxy-5-methoxy-n-methylphthalimide		225.087	225.087	4.492	POS	3.84112e+06	3.05533e+06	3.49746e+06	3.46464e+06	0.00303772	STQUCJZSEVAMPY-UHFFFAOYSA-N	CN1C(=O)C2=CC(=C(C=C2C1=O)OC)O					641801		Organoheterocyclic compounds				level2
M0502	FT0941PR	M+H	C17H20	46.45	74.42	0.44	heptadeca-1,7,9,15-tetraen-11,13-diyne*	178.9576, 181.1017, 183.1177, 184.1253, 201.9733, 214.7927, 225.0929, 225.1441, 225.1648, 226.1645	225.164	225.164	10.815	POS	4.04459e+06	3.95925e+06	4.49597e+06	4.1666e+06	0.00365319	ZJZNMXVJKYOSGJ-UHFFFAOYSA-N	CC=CC#CC#CC=CC=CCCCCC=C											level2
M0503	FT0943NR	M+FA-H	C12H12N2O2	60.8	43.95	-1.53	1,2,3,9-tetrahydropyrrolo(2,1-b)quinazolin-1-carboxylicacid	98.0252, 116.0362, 128.0365, 132.0450, 146.0626, 201.0670, 217.1020, 261.0588, 261.0889, 261.1308	261.089	261.088	4.395	NEG	4.15592e+06	4.02546e+06	3.77558e+06	3.98565e+06	0.00349453	GZQYCHREXLDRDI-UHFFFAOYSA-N	C1CC2=NC3=CC=CC=C3CN2C1C(=O)O					10965928		Organoheterocyclic compounds				level2
M0504	FT0944NR	M-H	C12H22O6	69.79	75.5	-1.15	(e)-2-hexenyl-beta-d-glucopyranoside	125.09637, 187.09731, 193.04959, 261.13516	261.135	261.135	5.201	NEG	1.69774e+07	1.55752e+07	1.44191e+07	1.56572e+07	0.0137279	GZDNGWOBFHUEOM-UHFFFAOYSA-N	CCCC=CCOC1C(C(C(C(O1)CO)O)O)O					6450053		Fatty Acyls				level2
M0505	FT0950PR	M+NH4	C13H20O2	42.55	50.73	0.88	(6R, 7E)-9-hydroxy-4, 7-me-gastigmadien-3- one	97.1017, 107.0861, 121.1016, 163.1480, 173.1331, 180.1751, 181.1593, 198.1858, 208.1695, 226.1806	226.18	226.18	7.242	POS	9.13715e+06	9.24246e+06	9.51609e+06	9.29857e+06	0.00815278	MDCGEAGEQVMWPE-UHFFFAOYSA-N	CC1=CC(=O)CC(C1C=CC(C)O)(C)C							Terpenes	Sesquiterpenoids			level2
M0506	FT0951PR	M+Na	C11H12N2O2	52.21	0	0.88	pegamine		227.079	227.079	3.847	POS	1.81325e+07	2.0838e+07	1.73044e+07	1.87583e+07	0.0164469	PVVTWNMXEHROIA-UHFFFAOYSA-N	C1=CC=C2C(=C1)C(=O)NC(=N2)CCCO					135438111		Organoheterocyclic compounds				level2
M0507	FT0958NR	M+FA-H	C15H22O	45.5	71.21	-1.52	5H-benzocyclohepten-1-ol , 6, 7, 8, 9-	59.01355, 63.01974, 63.02387, 92.92931, 127.11337, 148.92012, 157.12535, 194.92619, 203.14381, 263.16959	263.166	263.166	9.737	NEG	2.57664e+06	2.19344e+06	2.28404e+06	2.35137e+06	0.00206163	DJSMBHXNLPYYDE-NSHDSACASA-N	C[C@H]1CCCC(C2=C1C(=CC(=C2)C)O)(C)C							Phenols				level2
M0508	FT0967PR	M+NH4	C13H22O2	74.55	94.31	0	(4R)-4-[(3R)-3-hydroxybutyl]-3,5,5-trimethylcyclohex-2-en-1-one	147.1172, 149.1330, 151.1482, 175.1483, 193.1589, 208.4588, 210.1858, 211.1695, 228.1961, 229.1796	228.196	228.196	8.373	POS	1.17828e+09	1.34845e+09	1.31657e+09	1.2811e+09	1.12324	UEEJDIUOCUCVHN-PWSUYJOCSA-N	CC1=CC(=O)CC([C@H]1CC[C@@H](C)O)(C)C							Terpenes	Sesquiterpenoids			level2
M0509	FT0969NR	M+FA-H	C11H12N2O3	50.57	0	-1.51	5-hyeroxy-l-tryptophan		265.084	265.083	2.508	NEG	687092	761062	750400	732851	0.000642548	QSHLMQDRPXXYEE-UHFFFAOYSA-N	C1=CC2=C(C(=C1)O)C(=CN2)CC(C(=O)O)N							Indoles and derivatives				level2
M0510	FT0973NR	M+Cl	C12H9NO4	40.74	82.66	7.52	cheliensisamine	61.98814, 129.97681, 181.00574, 198.03239, 266.0209	266.019	266.021	3.913	NEG	4.21261e+06	4.4973e+06	4.27833e+06	4.32942e+06	0.00379594	MFVOGDBQZRUXSR-UHFFFAOYSA-N	CC(=O)C1(C2=C(O1)C3=C(C2=O)C(=CC=C3)O)N											level2
M0511	FT0981PR	M+NH4	C11H17NO3	47.42	57.37	0.44	mescaline	70.06581, 72.08152, 86.09708, 116.07101, 118.08656, 183.1131, 229.15523, 230.09012	229.154	229.155	3.863	POS	4.43401e+07	5.72758e+07	3.93988e+07	4.70049e+07	0.0412128	RHCSKNNOAZULRK-UHFFFAOYSA-N	COC1=CC(CCN)=CC(OC)=C1OC	HMDB0254474	3346		C06546	4076						level2
M0512	FT0994NR	M+Cl	C15H22O2	52.43	0	-1.11	madolin w	62.963, 269.13184	269.132	269.132	9.489	NEG	9.361e+07	9.56134e+07	9.51584e+07	9.47939e+07	0.0831132	HLMCIXCJYXTZPQ-QAURWTMSSA-N	C/C/1=C/CC/C(=C\[C@H]2C[C@@]2([C@H](CC1)O)C)/C=O											level2
M0513	FT0994PR	M+Na	C11H13NO3	51.79	0	0.43	corydaldine(tautomericstructure 1)		230.079	230.079	5.074	POS	624997	1.00334e+06	960471	862937	0.000756604	MQKFSXLBPPCAGR-UHFFFAOYSA-N	COC1=C(C=C2C(=C1)CCNC2=O)OC							Organoheterocyclic compounds				level2
M0514	FT0995NR	M+FA-H	C15H28O	50.16	0	-2.23	artemisinol		269.213	269.213	11.956	NEG	2.04347e+06	2.41128e+06	1.78358e+06	2.07945e+06	0.00182321	KGIBMKUEWBYMCC-UHFFFAOYSA-N	CC1CCC2C(CCC(C2C1)C(C)CO)C							Terpenes	Sesquiterpenoids			level2
M0515	FT0998NR	M-H	C14H12N2O4	45.71	84.15	6.64	dichotomine b	116.04967, 203.08255, 225.06471, 271.07065	271.069	271.071	3.859	NEG	3.23799e+07	3.54301e+07	3.46374e+07	3.41491e+07	0.0299412	PKSXEHHRROSXPR-NSHDSACASA-N	C1=CC=C2C(=C1)C3=CC(=NC(=C3N2)[C@H](CO)O)C(=O)O											level2
M0516	FT1007NR	M+FA-H	C14H13NO2	47.67	87.18	-1.84	carbalexin b	94.03036, 124.03026, 124.04157, 272.09375	272.094	272.093	6.245	NEG	3.48135e+06	3.71853e+06	3.60215e+06	3.60067e+06	0.00315699	KKIHCNHEXVGCGP-UHFFFAOYSA-N	CC1=CC2=C(C=C1O)NC3=C2C=CC=C3OC					10398832		Indoles and derivatives				level2
M0517	FT1013NR	M+FA-H	C13H24O3	50.02	0	-1.83	japonicumin D		273.172	273.171	6.187	NEG	1.37623e+06	1.79457e+06	1.32709e+06	1.4993e+06	0.00131455	MNJZVIWXEFIIPW-CCJOIDDDSA-N	C[C@]12CCCC([C@@H]1[C@H]([C@H](C[C@@H]2O)O)O)(C)C											level2
M0518	FT1017PR	M+Na	C8H16O6	44.66	98.5	-9.52	Ethyl glucoside	69.03419, 81.03414, 85.02903, 87.04468, 97.02899, 109.02882, 127.03924, 213.07591	231.088	231.086	8.121	POS	1.14343e+08	1.16291e+08	1.15291e+08	1.15309e+08	0.1011	WYUFTYLVLQZQNH-UHFFFAOYSA-N	CCOC1OC(CO)C(O)C(O)C1O	HMDB0242122	86625			428040		Carbohydrates and Glycosides	Carbohydrates			level2
M0519	FT1020PR	M+H	C13H14N2O2	64.65	66.28	0.87	(1R,3R)-1-methyl-2,3,4,9-tetrahydro-1H-$b-carboline-3-carboxylic acid	130.06544, 146.06021, 154.0656, 158.09669, 168.08086, 188.07088, 214.08647, 231.07718, 231.11241	231.112	231.113	4.451	POS	1.339e+07	1.53736e+07	1.54182e+07	1.47273e+07	0.0129126	ZUPHXNBLQCSEIA-RDDDGLTNSA-N	C[C@@H]1C2=C(C[C@@H](N1)C(=O)O)C3=CC=CC=C3N2							Alkaloids				level2
M0520	FT1039NR	M+Cl	C10H16N2O3S	40.23	70.07	-9.32	5-[(3aS,6R,6aR)-2-keto-1,3,3a,4,6,6a-hexahydrothieno[3,4-d]imidazol-6-yl]valeric acid	128.03448, 279.06055	279.063	279.06	1.264	NEG	3.00134e+07	3.24802e+07	3.0822e+07	3.11052e+07	0.0272723	YBJHBAHKTGYVGT-ZXFLCMHBSA-N	C1[C@@H]2[C@H]([C@H](S1)CCCCC(=O)O)NC(=O)N2							Organoheterocyclic compounds				level2
M0521	FT1051NR	M+FA-H	C12H13NO4	51.49	56.72	-1.07	Cherianoine	109.01767, 147.04442, 164.07112, 176.07112, 218.0844, 244.062, 262.07266, 280.0885	280.083	280.083	4.889	NEG	6.78922e+06	4.21436e+06	6.3083e+06	5.77063e+06	0.00505956	OJLLODMRNXRZIT-UHFFFAOYSA-N	CN1C=CC2=CC(=C(C(=C2C1=O)OC)O)OC					5315819		Organoheterocyclic compounds				level2
M0522	FT1061PR	M+Na	C13H24O2	46.91	97.45	7.65	methyl dodec-11-enoate	118.08664	235.163	235.165	0.866	POS	2.66298e+08	1.07232e+09	9.43166e+08	7.60596e+08	0.666873	ZIPHBQHTAWKZCG-UHFFFAOYSA-N	COC(=O)CCCCCCCCCC=C		353358			543920		Fatty Acyls				level2
M0523	FT1073NR	M+FA-H	C12H14O5	43.67	59.15	-1.41	2,3-Dihydroxypropyl 3-(4-hydroxyphenyl)prop-2-enoate	59.01344, 87.00886, 135.04543, 195.06593, 215.50638, 221.0844, 283.04971, 283.0835, 283.11829	283.083	283.083	4.662	NEG	2.44318e+06	2.31422e+06	2.14664e+06	2.30134e+06	0.00201777	YUQSZTOOHLGKGG-UHFFFAOYSA-N	C1=CC(=CC=C1C=CC(=O)OCC(CO)O)O		837602			54528247		Phenylpropanoids				level2
M0524	FT1092PR	M+NH4	C11H11NO4	53.96	77.95	0.42	5,6-dimethoxy-n-methylphthalimide	197.09239, 225.08719, 239.08862, 239.10246, 239.14439, 239.17581	239.102	239.102	4.528	POS	6.96002e+06	5.96871e+06	6.47354e+06	6.46742e+06	0.00567049	SKOVIDPQCPGGOF-UHFFFAOYSA-N	CN1C(=O)C2=C(C1=O)C(=C(C=C2)OC)OC					3451419		Organoheterocyclic compounds				level2
M0525	FT1093NR	M+FA-H	C14H13NO3	45.05	71.67	-2.08	O-ethylnor-γ-fagarine	94.03024, 124.03012, 124.04143, 208.51042, 288.0882, 288.14972, 305.27286	288.089	288.088	4.829	NEG	1.73002e+06	1.91432e+06	1.68302e+06	1.77579e+06	0.00155697	WOJHWCSDXFDSLY-UHFFFAOYSA-N	CCOC1=C2C=COC2=NC3=C1C=CC=C3OC							Organoheterocyclic compounds				level2
M0526	FT1099PR	M+NH4	C12H14O4	44.19	61.45	0.42	(E)-4-(4-hydroxy-3,5-dimethoxyphenyl)but-3-en-2-one	83.04985, 111.04457, 130.08656, 209.98515, 240.08656, 240.1243, 241.15477	240.123	240.123	1.554	POS	1.68286e+07	1.83565e+07	1.77159e+07	1.76336e+07	0.0154608	OOFWCWCUKUVTKD-SNAWJCMRSA-N	CC(=O)/C=C/C1=CC(=C(C(=C1)OC)O)OC							Phenylpropanoids				level2
M0527	FT1103PR	M+NH4	C13H18O3	58.1	33.84	0.42	(6S)-dehydrovomifoliol	84.04501, 86.06068, 87.04458, 154.12282, 194.15419, 214.75336, 222.14906, 240.09381, 240.15974	240.159	240.159	6.051	POS	2.29286e+06	2.42428e+06	2.60542e+06	2.44085e+06	0.00214009	JJRYPZMXNLLZFH-URWSZGRFSA-N	C1(CC(C)(C)[C@](O)(C(C)=C1)/C=C/C(C)=O)=O	HMDB0302822	53371	LMPR0103050009	C02533	688492		Terpenes	Sesquiterpenoids			level2
M0528	FT1105PR	M+NH4	C14H22O2	66.98	78.41	0.83	Isokobusone	177.1639, 187.1490, 205.1597, 215.4125, 222.1475, 223.1695, 240.0930, 240.1587, 240.1971, 240.2330	240.195	240.196	8.668	POS	2.77918e+06	3.53833e+06	2.55576e+06	2.95776e+06	0.0025933	BSFUDCIRZBAPDS-UHFFFAOYSA-N	CC1(C)CC2C1CCC(=C)C(O)CCC2=O	HMDB0036791	44491		C16977	3860435						level2
M0529	FT1108PR	M+H	C14H12N2O2	51.32	0	1.24	beta-carboline-1-propionic acid		241.097	241.097	4.687	POS	867797	719929	1.15624e+06	914655	0.00080195	CNUHEVWYPKFJHH-UHFFFAOYSA-N	C1=CC=C2C(=C1)C3=C(N2)C(=NC=C3)CCC(=O)O					5375436		Alkaloids				level2
M0530	FT1110PR	M+H	C10H16N4O3	55.57	32.85	0.41	Balenine	70.06581, 118.08663, 181.09727, 182.08057, 224.10332, 241.12953, 241.15559	241.129	241.129	1.207	POS	3.11361e+07	2.91455e+07	3.2328e+07	3.08699e+07	0.027066	SLRNWACWRVGMKD-QMMMGPOBSA-N	CN1C=NC(C[C@H](NC(=O)CCN)C(O)=O)=C1	HMDB0005769	58304			10198648		Organic acids and derivatives				level2
M0531	FT1117PR	M+NH4	C12H16O4	43.33	54.63	0.41	Aspidinol	130.05074, 168.13849, 196.13361, 242.13893	242.138	242.139	5.946	POS	2.91671e+06	2.94742e+06	3.11068e+06	2.99161e+06	0.00262297	GJRJTYFSORWKBE-UHFFFAOYSA-N	CCCC(=O)C1=C(C(=C(C=C1O)OC)C)O		68482		C10673	122841						level2
M0532	FT1134NR	M+FA-H	C16H24O2	50.5	83.15	-2.05	methyl 2-[(1R,4R,4aS,8aR)-4,7-dimethyl-1,2,3,4,4a,5,6,8a-octahydronaphthalen-1-yl]prop-2-enoate	71.01271, 220.14687, 221.1546, 236.10551, 293.17636	293.177	293.176	9.38	NEG	5.44978e+07	4.84627e+07	4.7392e+07	5.01175e+07	0.0439419	AOBAHYLCIGMCHX-UNQGMJICSA-N	C[C@@H]1CC[C@H]([C@@H]2[C@H]1CCC(=C2)C)C(=C)C(=O)OC							Terpenes	Sesquiterpenoids			level2
M0533	FT1136PR	M+NH4	C13H22O3	61.89	37.9007	0.82	annuionone e	163.14825, 180.175, 226.18024	244.19	244.191	7.242	POS	8.10667e+06	8.15126e+06	8.14275e+06	8.13356e+06	0.00713133	YLXMIDJRRREVMX-WKSBVSIWSA-N	C[C@@H](CC[C@@H]1[C@@]2(CC(=O)C[C@]1(OC2)C)C)O							Organoheterocyclic compounds				level2
M0534	FT1145PR	M+H	C11H16O6	48.91	90.57	0.82	erythrosyringoylglycerol 8-O-β-D-glucoside_qt	55.05499, 69.03427, 81.03425, 83.04983, 85.02917, 101.0603, 109.02887, 127.03934, 227.09161, 245.10107	245.102	245.102	8.525	POS	1.05623e+07	1.075e+07	9.76733e+06	1.03599e+07	0.0090833	GIZSHQYTTBQKOQ-OIBJUYFYSA-N	COC1=CC(=CC(=C1O)OC)[C@H]([C@H](CO)O)O							Phenols				level2
M0535	FT1146PR	M+H	C14H16N2O2	51.92	0	0.41	Cyclo(L-Phe-L-Pro)		245.128	245.128	5.196	POS	1.10807e+06	685666	801453	865062	0.000758467	QZBUWPVZSXDWSB-UHFFFAOYSA-N	O=C1NC(CC2=CC=CC=C2)C(=O)N2CCCC12	HMDB0250631						Amino Acids, Peptides and derivatives				level2
M0536	FT1152PR	M+NH4	C13H8O4	43.68	63.9	2.03	2'-Acetylangelicin	115.05474, 130.06531, 158.06017, 186.05513, 204.0656, 232.06071, 246.07628, 246.10901, 246.16969	246.075	246.076	5.007	POS	5.81481e+06	6.09513e+06	6.61496e+06	6.17497e+06	0.00541407	FHBLDHGQJXHHPA-UHFFFAOYSA-N	CC(=O)C1=CC2=C(O1)C=CC3=C2OC(=O)C=C3					5315489		Phenylpropanoids	Coumarins			level2
M0537	FT1153NR	M-H	C15H20O6	51.39	0	-1.69	Deoxynivalenol		295.12	295.119	4.766	NEG	900043	994274	692087	862135	0.000755901	LINOMUASTDIRTM-UHFFFAOYSA-N	CC1=CC2OC3C(O)CC(C)(C33CO3)C2(CO)C(O)C1=O	HMDB0036156			C09747	430147		Terpenes	Sesquiterpenoids			level2
M0538	FT1157NR	M-H	C18H32O3	70.11	78.37	-1.35	9-hydroxy-10,12-Octadecadienoic acid	171.1021, 277.2178, 295.22821	295.229	295.228	10.958	NEG	1.13796e+08	1.00563e+08	1.15904e+08	1.10087e+08	0.0965222	NPDSHTNEKLQQIJ-UHFFFAOYSA-N	C(CCCCCCCC(O)C=CC=CCCCCC)(=O)O			LMFA02000318		1927		Fatty Acyls				level2
M0539	FT1160PR	M+H	C10H18N2O5	67.99	84.81	0.4	γ-glutamyl-valine	72.08148, 84.04501, 118.08662, 130.05017, 184.09694, 230.1028, 247.07997, 247.12726, 265.13742	247.129	247.129	2.109	POS	6.41188e+06	5.82674e+06	6.55749e+06	6.26537e+06	0.00549334	AQAKHZVPOOGUCK-UHFFFAOYSA-N	CC(C)C(C(=O)O)NC(=O)CCC(C(=O)O)N							Amino Acids, Peptides and derivatives				level2
M0540	FT1162PR	M+H	C16H22O2	61.54	36.9793	0.81	2-methoxyfuranodiene	133.10156, 201.16403, 219.17558, 247.16942	247.169	247.169	10.181	POS	3.78442e+06	4.14393e+06	5.49009e+06	4.47282e+06	0.00392167	NWLNPDFDTSFGEU-QAZZFAKDSA-N	C/C/1=C\CC2=C(C/C(=C/C(C1)OC)/C)OC=C2C							Terpenes	Sesquiterpenoids			level2
M0541	FT1171NR	M+FA-H	C10H20O7	65.65	68.39	-1.35	2,3-Butanediol glucoside	71.01357, 101.02525, 128.03682, 161.04514, 213.00397, 214.67841, 251.08707, 251.11389, 297.11923	297.12	297.12	1.601	NEG	6.01957e+07	6.15269e+07	6.29976e+07	6.15734e+07	0.0539862	ZLXYJEYKAQYNPV-UHFFFAOYSA-N	CC(O)C(C)OC1OC(CO)C(O)C(O)C1O	HMDB0040822	95284			78171387		Carbohydrates and Glycosides	Carbohydrates			level2
M0542	FT1184PR	M+Na	C12H18O4	60.52	44.89	0.4	Senkyunolide N	249.11006	249.109	249.11	6.62	POS	1.07792e+07	1.00946e+07	1.02512e+07	1.0375e+07	0.00909656	AXRIHSJZHOTGAE-UHFFFAOYSA-N	CCCCC1OC(=O)C2=C1CCC(O)C2O	HMDB0302272				24121290		Organoheterocyclic compounds				level2
M0543	FT1185NR	M+Cl	C13H16N2O4	40.43	92.29	9.03	delamide	93.03498, 137.01274, 137.02361, 299.08279	299.075	299.078	4.086	NEG	4.9208e+06	6.02634e+06	5.45658e+06	5.46791e+06	0.00479414	VISDUEJJQYPGIZ-UHFFFAOYSA-N	CC(CC(=O)N)C(=O)NC1=CC=CC=C1C(=O)OC											level2
M0544	FT1193NR	M-H	C16H14O6	70.75	77.31	-1.66	5,7,4'-Trihydroxy-8-methoxyflavanone	285.04077, 286.04858, 301.07217	301.073	301.072	6.446	NEG	9.10492e+06	9.53037e+06	9.99145e+06	9.54225e+06	0.00836643	OJCCBPWPNVUJFG-UHFFFAOYSA-N	C1C(O)=C(OC)C2OC(C3C=CC(O)=CC=3)CC(=O)C=2C=1O		53147	LMPK12140670		42608119		Flavonoids				level2
M0545	FT1211PR	M+H	C12H14N2O4	69.45	74.73	0.4	Cyclo(seryltyrosyl)	147.04419, 234.07594, 251.10272	251.102	251.102	3.439	POS	2.36897e+07	2.46001e+07	2.24993e+07	2.35964e+07	0.0206888	CHYMARRIVIIBNV-UWVGGRQHSA-N	C1=CC(=CC=C1CC2C(=O)NC(C(=O)N2)CO)O		453703			3082196		Amino Acids, Peptides and derivatives				level2
M0546	FT1212PR	M+Na	C15H16O2	40.52	79.6	7.17	myrrhone	147.04424, 234.07671, 251.10194	251.101	251.102	2.811	POS	1.37753e+07	1.45265e+07	1.25943e+07	1.3632e+07	0.0119523	SHEOKDCVBGTHJG-UHFFFAOYSA-N	CC1CC2=C(C(=CC3=C2C(=CO3)C)C)C(=O)C1					134715234		Terpenes	Sesquiterpenoids			level2
M0547	FT1227NR	M+FA-H	C12H22O6	66.51	78.16	-1.63	3-Hexenyl-beta-glucopyranoside	89.02467, 102.95592, 145.08632, 211.59779, 307.09778, 307.14035	307.141	307.14	4.743	NEG	4.23434e+06	4.76448e+06	4.62493e+06	4.54125e+06	0.00398167	OZIPFYKAIOOVEJ-UHFFFAOYSA-N	CCC=CCCOC1C(C(C(C(O1)CO)O)O)O					134611733		Fatty Acyls				level2
M0548	FT1234NR	M-H	C14H18N2O6	61.88	67.54	-2.59	Glutamyltyrosine	173.1055, 180.0660, 209.8497, 241.0653, 241.8903, 242.0694, 291.0977, 305.2512, 305.2869, 309.1104	309.111	309.11	2.746	NEG	1.26904e+06	1.43202e+06	1.44601e+06	1.38236e+06	0.00121202	VVLXCWVSSLFQDS-UHFFFAOYSA-N	O=C(O)C(N=C(O)CCC(N)C(=O)O)CC1=CC=C(O)C=C1							Amino Acids, Peptides and derivatives				level2
M0549	FT1236NR	M-H	C18H30O4	64.8	53.13	-1.62	Auxin b	113.09794, 171.10228, 185.11766, 195.1024, 209.11841, 291.19724, 305.28116, 309.17175, 309.20773	309.208	309.208	9.489	NEG	2.59297e+07	2.80764e+07	2.66343e+07	2.68802e+07	0.0235679	MQETZQLZTJUQHR-UHFFFAOYSA-N	CCC(C)C1CC(C(C)CC)C(=C1)C(O)CC(=O)CC(O)=O	HMDB0038484	93163			103739		Terpenes	Monoterpenoids			level2
M0550	FT1248NR	2M-H	C9H16O2	65.25	73.47	-1.93	8-nonylenic acid	293.21274, 311.18143, 311.22324	311.224	311.223	8.904	NEG	2.37659e+07	2.31805e+07	2.20816e+07	2.30093e+07	0.0201741	AWQOXJOAQMCOED-UHFFFAOYSA-N	C(CCCCCCC(=O)O)=C		34718	LMFA01030028		35860		Fatty Acyls				level2
M0551	FT1263PR	M+NH4	C15H26O2	64.8	59.86	1.17	teucladiol	210.7635, 221.1903, 238.2170, 239.2002, 256.2273, 256.2643, 256.2957, 257.1002, 257.2270, 269.9295	256.226	256.227	9.959	POS	2.51967e+07	2.60059e+07	2.59918e+07	2.57315e+07	0.0225608	ZNMYSAIHYWXIRW-AHDPXTMNSA-N	CC(C)[C@@H]1CCC(=C)[C@@H]2CC[C@]([C@H]2[C@@H]1O)(C)O											level2
M0552	FT1271NR	M-H	C14H20O8	51.82	0	-1.59	Cornoside		315.11	315.109	3.514	NEG	1.59405e+06	1.41373e+06	1.36868e+06	1.45882e+06	0.00127906	VTVARPTUBCBNJX-UHFFFAOYSA-N	C1=CC(C=CC1=O)(CCOC2C(C(C(C(O2)CO)O)O)O)O					11809239						level2
M0553	FT1285PR	M+NH4	C13H20O4	45.99	71.33	0.77	apocynol b	109.1019, 119.0860, 137.0967, 155.1068, 214.3351, 222.1496, 240.1600, 258.0752, 258.1091, 258.1700	258.17	258.17	6.235	POS	3.37176e+06	3.0566e+06	2.79185e+06	3.07341e+06	0.00269469	UGAGXSNJVTWRDT-FDGVXQHPSA-N	C[C@H](/C=C/[C@]1(C(=CC(=O)CC1(C)C)CO)O)O											level2
M0554	FT1302NR	M-H	C9H13N2O9P	64.09	82.2	-1.24	[(2S,3R,4R,5R)-5-(2,4-Dioxopyrimidin-1-yl)-3,4-dihydroxyoxolan-2-yl]methyl dihydrogen phosphate	78.95798, 96.96872, 111.01907, 211.00125, 323.0289, 323.09491	323.029	323.029	1.186	NEG	1.83177e+07	1.53013e+07	1.58135e+07	1.64775e+07	0.0144471	DJJCXFVJDGTHFX-UHFFFAOYSA-N	OC1C(COP(O)(O)=O)OC(C1O)N1C=CC(O)=NC1=O	HMDB0247871						Nucleotides and derivatives	Pyrimidine nucleotides			level2
M0555	FT1315NR	M-H	C15H18O8	58.2	56.46	-1.85	Coumaroyl Hexoside (isomer of 691, 692)	119.0513, 163.02531, 163.04211, 325.10095, 325.18393	325.094	325.093	4.239	NEG	5.93127e+06	5.50387e+06	6.17014e+06	5.86843e+06	0.00514531	DSNCQKUYZOSARM-UHFFFAOYSA-N	O=C(OC1OC(CO)C(O)C(O)C1O)C=CC2=CC=C(O)C=C2							Phenylpropanoids				level2
M0556	FT1316PR	M+Na	C15H26O2	59.47	39.8829	-8.81	Calamendiol	71.08627, 77.03931, 81.07061, 105.03406, 141.12755, 261.18524	261.187	261.185	9.763	POS	9.58528e+07	9.85994e+07	1.00654e+08	9.83688e+07	0.0862476	AHNGXHRYFGQWSL-UHFFFAOYSA-N	CC(C)C1CCC(C)(O)C2CCC(=C)CC12O	HMDB0034673				12302239		Terpenes	Sesquiterpenoids			level2
M0557	FT1325NR	M+FA-H	C14H19NO5	49.09	71.93	-1.53	Boc-D-Tyr-OH	101.0251, 146.94037, 147.04457, 164.05692, 164.0739, 190.92841, 206.0858, 208.53098, 236.09291, 326.12567	326.125	326.125	2.442	NEG	1.30984e+07	1.39658e+07	1.49591e+07	1.40078e+07	0.0122817	CNBUSIJNWNXLQQ-UHFFFAOYSA-N	CC(C)(C)OC(=O)NC(CC1=CC=C(C=C1)O)C(=O)O					1549481		Amino Acids, Peptides and derivatives				level2
M0558	FT1330NR	M-H	C18H16O6	55.57	0	-1.22	cynanchol	297.04089, 327.08789, 327.21762	327.088	327.088	7.111	NEG	2.34504e+07	2.61193e+07	2.55574e+07	2.50424e+07	0.0219566	ZAZXGLBDSGEYQK-UHFFFAOYSA-N	CC(=O)C1=C(C(=C(C=C1)O)C2=C(C3=C(C=C2)C(O3)(C)C(=O)C)O)O											level2
M0559	FT1334NR	M-H	C18H32O5	55.62	0	-1.53	(12Z,15Z)-9,10,11-Trihydroxy-12,15- Octadecadienoic acid		327.219	327.218	8.165	NEG	2.79445e+07	2.74815e+07	2.98554e+07	2.84272e+07	0.0249243	KFINXCASWPGHEW-UHFFFAOYSA-N	CCC=CCC=CC(C(C(CCCCCCCC(=O)O)O)O)O							Fatty Acyls				level2
M0560	FT1334PR	M+H-H2O	C17H28O3	53.83	0	3.04	3α,7α-dihydroxy amorph-4-ene 3-acetate	71.08636, 79.05488, 81.07068, 95.04984, 107.04974, 141.12744, 263.20148	263.2	263.2	9.959	POS	4.45702e+06	4.41626e+06	4.31708e+06	4.39678e+06	0.003855	CPTQILMAQBXIFM-UHFFFAOYSA-N	CC1CCC(C2C1CC(C(=C2)C)OC(=O)C)(C(C)C)O							Terpenes	Sesquiterpenoids			level2
M0561	FT1335PR	M+H	C17H26O2	45.01	64.62	0.38	Ginsenoyne D	79.0551, 107.04971, 107.05688, 123.08172, 125.02432, 263.20251, 264.19287	263.2	263.201	9.551	POS	1.58141e+06	1.84272e+06	1.65282e+06	1.69232e+06	0.00148378	WDZQEROINMBCOK-UHFFFAOYSA-N	CCC(C#CC#CCC1C(CCCCCCC)O1)O	HMDB0039358	93937	LMFA05000663		5317635		Fatty Acyls				level2
M0562	FT1338PR	M+NH4	C13H10O5	44.18	59.71	0.38	2,3',4,6-Tetrahydroxybenzophenone	177.05489, 204.0658, 208.03815, 208.06255, 232.06053, 246.07617, 264.08719, 264.12546, 265.10016, 265.13779	264.086	264.087	5.17	POS	2.26672e+06	2.24179e+06	3.16204e+06	2.55685e+06	0.00224179	QWRYPHZJTWQLFX-UHFFFAOYSA-N	C1=CC(=CC(=C1)O)C(=O)C2=C(C=C(C=C2O)O)O		66383		C06355	440991						level2
M0563	FT1355NR	M-H	C13H16O10	65.08	71.62	-1.51	6-Galloylglucose	125.02348, 151.00287, 168.00575, 169.01361, 331.06738	331.068	331.068	2.178	NEG	2.11419e+07	2.18881e+07	2.2775e+07	2.1935e+07	0.0192321	VGVDLJNNDOFWKT-UHFFFAOYSA-N	OC1OC(COC(=O)C2=CC(O)=C(O)C(O)=C2)C(O)C(O)C1O	HMDB0034051	89680			88847						level2
M0564	FT1358PR	M+NH4	C14H17NO3	44.36	61.57	0.75	Fagaramide	72.0817, 89.1079, 120.0811, 145.0285, 177.0548, 219.1490, 248.1294, 265.0682, 265.1198, 265.1546	265.154	265.155	4.097	POS	5.43294e+06	5.11668e+06	6.3026e+06	5.61741e+06	0.00492522	WKWYNAMJWDRHBP-GQCTYLIASA-N	CC(C)CNC(=O)C=CC1=CC2=C(C=C1)OCO2		68337		C10455	5281772		Organoheterocyclic compounds				level2
M0565	FT1366NR	M+FA-H	C12H16O8	64.97	72.1	-1.8	2-methyl-3-[(2S,3R,4S,5S,6R)-3,4,5-trihydroxy-6-(hydroxymethyl)oxan-2-yl]oxypyran-4-one	95.0135, 112.9865, 113.0253, 129.9769, 147.0317, 161.0476, 211.9436, 264.8822, 287.0771, 305.2745	333.084	333.083	3.349	NEG	5.19394e+06	5.8006e+06	6.2542e+06	5.74958e+06	0.0050411	YGSIRXHFAUFUEJ-GPTQDWHKSA-N	O=C1C=COC(=C1OC2OC(CO)C(O)C(O)C2O)C							Carbohydrates and Glycosides	Carbohydrates			level2
M0566	FT1368NR	M+FA-H	C12H16O8	60.1	35.65	-1.8	Phlorin	196.8868, 197.9660, 211.1708, 264.8793, 283.0445, 287.0779, 287.1787, 305.2725, 333.0305, 333.0854	333.084	333.083	2.264	NEG	1.82894e+07	2.34268e+07	2.44632e+07	2.20598e+07	0.0193416	WXTPOHDTGNYFSB-UHFFFAOYSA-N	OCC1OC(OC2=CC(O)=CC(O)=C2)C(O)C(O)C1O	HMDB0035589				12314169		Carbohydrates and Glycosides	Carbohydrates			level2
M0567	FT1372PR	M+H	C13H18N2O4	67.76	84.24	0.75	N5-(4-Methoxybenzyl)glutamine	84.04498, 121.0652, 130.05028, 138.09152, 208.40552, 221.12909, 250.1076, 267.08411, 267.13516, 268.08066	267.134	267.134	3.489	POS	5.51488e+06	7.27196e+06	7.41934e+06	6.73539e+06	0.00590544	MLNAECTVQFEWFD-UHFFFAOYSA-N	COC1=CC=C(CNC(=O)CCC(N)C(O)=O)C=C1	HMDB0033598	89401			131751461		Amino Acids, Peptides and derivatives				level2
M0568	FT1374NR	M-H	C12H24N4O7	50.69	0	-1.79	Argininyl-fructosyl-glucose_qt		335.158	335.158	0.759	NEG	7.35789e+06	8.50574e+06	6.58872e+06	7.48412e+06	0.00656191	DLFIWFDONDYZKI-BSPPWYPYSA-N	C1[C@H]([C@H]([C@@H]([C@](O1)(CN[C@H](CCCN=C(N)N)C(=O)O)O)O)O)O							Amino Acids, Peptides and derivatives				level2
M0569	FT1379NR	M-H	C16H18O8	71.32	85.56	-1.48	3-O-p-Coumaroylquinic acid	93.03358, 163.03943, 173.04497, 191.05569, 337.09338	337.094	337.093	4.539	NEG	4.21421e+08	5.85937e+08	4.52775e+08	4.86711e+08	0.426738	BMRSEYFENKXDIS-QHAYPTCMSA-N	O[C@@H]1C[C@@](O)(C[C@@H](OC(=O)\C=C\C2=CC=C(O)C=C2)[C@H]1O)C(O)=O	HMDB0029681	86421			9945785						level2
M0570	FT1380PR	M+NH4	C16H26O2	56.03	30.5743	0.75	1,5-di-isobutyl-3,3-dimethyl[3,1,0]-cyclohexadione	135.1169, 205.1956, 208.9182, 215.1804, 233.1896, 250.1780, 251.2013, 268.1887, 268.2267, 268.2633	268.227	268.227	10.081	POS	5.57393e+06	9.13191e+06	1.05974e+07	8.4344e+06	0.0073951	KJAYCZWTDKBKOL-UHFFFAOYSA-N	CC(C)CC12CC1(C(=O)C(C2=O)(C)C)CC(C)C											level2
M0571	FT1381NR	M+Cl	C18H22O4	47.54	70.41	6.23	Arnebinone	62.96389, 269.13196, 270.13892, 305.2709, 337.11942	337.117	337.119	9.51	NEG	5.43005e+06	4.73263e+06	5.70215e+06	5.28827e+06	0.00463664	OXNJGMNJOVOFOW-UHFFFAOYSA-N	CC(=C)C1CCC(C2=C1C(=O)C(=C(C2=O)OC)OC)(C)C=C		68231		C10302	135906		Terpenes	Monoterpenoids			level2
M0572	FT1390NR	M+FA-H	C17H23ClO2	49.38	71.05	-0.59	Ginsenoyne B	78.95802, 283.11136, 339.13779	339.137	339.137	8.144	NEG	6.52457e+06	5.6341e+06	5914912	6.02453e+06	0.00528217	MORPELUWUARUFU-UHFFFAOYSA-N	OC(C=C)C#CC#CCC(O)C(Cl)CCCCCC=C	HMDB0039134	93731			5317633						level2
M0573	FT1418PR	M+NH4	C16H30O2	43.31	55.89	1.1	hexadec-3-enoic acid	100.07627, 254.24808, 272.25897	272.258	272.258	8.647	POS	7.4085e+06	7.34114e+06	6.97742e+06	7.24235e+06	0.00634994	PCBKWKNYISJGPJ-UHFFFAOYSA-N	CCCCCCCCCCCCC=CCC(=O)O					5312418		Fatty Acyls				level2
M0574	FT1423PR	M+NH4	C15H13NO3	44.67	98.34	9.52	Mukonine	156.04234	273.118	273.121	0.814	POS	1.70826e+08	1.53631e+08	1.64544e+08	1.63e+08	0.142915	GIKICDROPGNERQ-UHFFFAOYSA-N	COC(=O)C1=CC2=C(NC3=CC=CC=C23)C(OC)=C1	HMDB0030320	86888			5319913		Indoles and derivatives				level2
M0575	FT1427NR	M-H	C10H12N5O7P	67.38	76.8	-0.58	PCG	133.01472, 150.04138, 344.04065	344.041	344.04	1.206	NEG	4.91022e+07	4.62579e+07	4.86987e+07	4.80196e+07	0.0421025	ZOOGRGPOEVQQDX-UHFFFAOYSA-N	C1C2C(C(C(O2)N3C=NC4=C3N=C(NC4=O)N)O)OP(=O)(O1)O					135398570		Nucleotides and derivatives	Purine nucleotides			level2
M0576	FT1432PR	M+Na	C10H13N5O3	70.66	93.82	-2.55	(2R,3R,4S)-2-(6-aminopurin-9-yl)-4-(hydroxymethyl)oxolan-3-ol	130.0502, 142.0502, 154.0502, 164.0707, 192.0658, 226.0714, 238.0714, 256.0819, 274.0936, 274.1401	274.092	274.092	1.184	POS	5.4718e+08	5.72842e+08	5.869e+08	5.68974e+08	0.498864	KQLDDLUWUFBQHP-WVBSTYLSSA-N	C1[C@@H]([C@H]([C@@H](O1)N2C=NC3=C(N=CN=C32)N)O)CO							Imidazopyrimidines				level2
M0577	FT1444NR	M+FA-H	C13H18O8	50.27	0	0.29	3,4-Dihydroxybenzyl alcohol-4-glucoside		347.098	347.098	2.144	NEG	1.85391e+06	2.57504e+06	1.57594e+06	2.00163e+06	0.00175499	AWHHJEGHYHOVRN-UHFFFAOYSA-N	C1=CC(=C(C=C1CO)O)OC2C(C(C(C(O2)CO)O)O)O							Carbohydrates and Glycosides	Carbohydrates			level2
M0578	FT1444PR	M+NH4	C16H32O2	70.63	72.43	1.09	Tetradecyl acetate	274.2742	274.273	274.274	8.335	POS	5.93929e+08	4.77637e+08	4.69239e+08	5.13602e+08	0.450315	IOUUIFSIQMVYKP-UHFFFAOYSA-N	O(C(=O)C)CCCCCCCCCCCCCC	HMDB0258885	46330	LMFA07010331		12531	638-59-5	Fatty Acyls		HY-W042284	HPLC≥98%	level2
M0579	FT1445NR	M-H	C19H24O6	47.91	93.58	6.05	triptotin b	244.1093, 262.12006, 288.0994, 347.14716	347.146	347.148	2.059	NEG	2.82714e+07	2.96642e+07	3.04941e+07	2.94765e+07	0.0258444	LJYHBQXTZDRJST-UHFFFAOYSA-N	CC(C)C1=CC2(C3=C(C1=O)CCC4C3(C(CC(=O)C4CO)OO2)C)O					100932462		Organoheterocyclic compounds				level2
M0580	FT1457NR	M+Cl	C16H17N3O2S	49.83	88.49	3.43	(1R*,3R*,3'S*)-1,2,3,4-Tetrahydro-1-(2-thio-3-pyrrolidinyl)-beta-carboline-3-carboxylic acid	150.04144, 282.08499, 350.07196	350.071	350.072	1.477	NEG	1.37163e+07	1.34006e+07	1.29536e+07	1.33568e+07	0.011711	YHAYSIGUKKXZJH-UHFFFAOYSA-N	OC(=O)C1CC2=C(NC3=C2C=CC=C3)C(N1)C1CCNC1=S	HMDB0034767	90191			3004297		Alkaloids				level2
M0581	FT1473PR	M+H	C18H28O2	54.98	0	0.36	cis-Parinaric acid		277.216	277.216	11.204	POS	1.35546e+07	1.45435e+07	1.50559e+07	1.43847e+07	0.0126122	IJTNSXPMYKJZPR-UHFFFAOYSA-N	CCC=CC=CC=CC=CCCCCCCCC(O)=O	HMDB0248240						Fatty Acyls				level2
M0582	FT1491NR	M+FA-H	C18H19NO4	42.29	52.75	-1.68	erysodienone	149.0497, 161.02661, 163.06602, 175.04291, 207.91429, 325.09634, 340.11929, 341.12448, 358.13156	358.131	358.13	5.222	NEG	4.91268e+06	4.27659e+06	4.42783e+06	4.53904e+06	0.00397973	QVVZUVOFOCDCTO-SFHVURJKSA-N	COC1=C(C=C2CCN3CCC4=CC(=O)C(=C[C@@]43C2=C1)OC)O							Alkaloids				level2
M0583	FT1496PR	M+NH4	C18H30O	51.04	0	1.07	5,9,13-Pentadecatrien-2-one, 6,10,14-trimethyl-		280.263	280.263	12.189	POS	6.30037e+06	5.17725e+06	3.50481e+06	4.99415e+06	0.00437876	LTUMRKDLVGQMJU-UHFFFAOYSA-N	CC(=CCCC(=CCCC(=CCCC(=O)C)C)C)C		341180			61206		Terpenes	Diterpenoids			level2
M0584	FT1499NR	M+FA-H	C14H18O8	53.42	70.28	-2.23	Bungeiside B	138.0318, 153.05507, 182.02185, 197.0452, 208.35645, 269.10864, 359.10327, 359.14688	359.1	359.099	3.755	NEG	4.41111e+06	4.07885e+06	3.34689e+06	3.94562e+06	0.00345943	UEIZKRYEGCOJBJ-RKQHYHRCSA-N	CC(=O)C1=C(C=C(C=C1)O)OC2C(C(C(C(O2)CO)O)O)O		431447			127689		Carbohydrates and Glycosides	Carbohydrates			level2
M0585	FT1500PR	M+Na	C16H18O3	46.46	89.3	6.76	3-methoxy-7-hydroxycadalenal	145.02864, 177.05487, 281.11322	281.111	281.113	3.826	POS	6.95197e+07	7.20706e+07	6.27544e+07	6.81149e+07	0.0597216	IWGZAWSWEWHCAQ-UHFFFAOYSA-N	CC1=CC(=C(C2=CC(=C(C=C12)O)C=O)C(C)C)OC							Terpenes	Sesquiterpenoids			level2
M0586	FT1511PR	M+H	C11H15N5O4	57.56	32.26	1.06	5'-o-methyladenosine	120.04468, 150.0777, 209.04286, 282.04175, 282.12024, 282.14789	282.119	282.119	2.312	POS	4.48355e+06	4.89726e+06	5.30606e+06	4.89562e+06	0.00429237	MLFJPVLRZZMIIP-IOSLPCCCSA-N	COC[C@@H]1[C@H]([C@H]([C@@H](O1)N2C=NC3=C(N=CN=C32)N)O)O											level2
M0587	FT1514NR	M+FA-H	C19H24O4	57.85	36.44	4.71	14(α-methyl butyryl)-2 e,8z,10 e-atractylentriol	220.1465, 221.15459, 236.10553, 293.17651, 305.25772, 361.16373, 362.17325	361.162	361.164	9.37	NEG	7.49302e+06	8.24984e+06	6.78771e+06	7.51019e+06	0.00658477	FPLZCZIWZSNUDH-UHFFFAOYSA-N	CCC(C)C(=O)OCCC(C=CC=CC#CC#CC=CCO)O							Fatty Acyls				level2
M0588	FT1515NR	M+FA-H	C16H28O6	51.08	0	-1.66	borneol-2-o-β-d-glucopyranoside		361.188	361.187	6.37	NEG	503527	762610	628706	631614	0.000553786	JMCFZBXJPGDESD-UHFFFAOYSA-N	CC1(C2CCC1(C(C2)OC3C(C(C(C(O3)CO)O)O)O)C)C							Lipids and lipid-like molecules				level2
M0589	FT1519NR	M-H	C10H14N5O8P	67.81	87.49	-1.93	[(2R,5R)-5-(2-Amino-6-oxo-1H-purin-9-yl)-3,4-dihydroxyoxolan-2-yl]methyl dihydrogen phosphate	78.95798, 96.96847, 150.04129, 211.00122, 362.05164	362.052	362.051	1.356	NEG	1.78211e+07	1.61363e+07	2.30246e+07	1.8994e+07	0.0166535	RQFCJASXJCIDSX-UHFFFAOYSA-N	OC1C(COP(O)(O)=O)OC(C1O)N1C=NC2=C1NC(=N)N=C2O	HMDB0257693				135400774		Nucleotides and derivatives	Purine nucleotides			level2
M0590	FT1522PR	M+Na	C15H20N2O2	49.56	56.96	6.36	Baptifoline	70.0659, 112.08746, 134.09679, 162.0916, 206.08139, 248.10329, 265.12991, 283.14041	283.138	283.14	1.858	POS	1.00123e+08	1.17695e+08	1.22757e+08	1.13525e+08	0.0995362	AOOCSKCGZYCEJX-UHFFFAOYSA-N	OC1CCN2CC3CC(CN4C(=O)C=CC=C34)C2C1	HMDB0033481			C10755	621307		Alkaloids				level2
M0591	FT1524NR	M+FA-H	C17H18O6	50.84	0	-2.48	10-o-methyl protosappanin b		363.11	363.11	4.705	NEG	3.29127e+06	3.30006e+06	3.14826e+06	3.24653e+06	0.00284649	MPBIWBGTEYMVRN-UHFFFAOYSA-N	COC1=C(C=C2C(=C1)CC(COC3=C2C=CC(=C3)O)(CO)O)O					124355840						level2
M0592	FT1540NR	M-H	C16H30O9	50.89	0	-1.92	(2R,6x)-7-Methyl-3-methylene-1,2,6,7-octanetetrol 2-glucoside		365.183	365.182	4.466	NEG	1.00254e+06	1.34081e+06	1.27835e+06	1.20723e+06	0.00105848	YTJFEBUQZTULAC-UHFFFAOYSA-N	CC(C)(O)C(O)CCC(=C)C(CO)OC1OC(CO)C(O)C(O)C1O	HMDB0033216	89083			85242164		Fatty Acyls				level2
M0593	FT1552PR	M+Na	C16H25NO2	40.61	72.46	6.29	lucidioline	70.06607, 72.08152, 116.07102, 143.11774, 171.11307, 187.10786, 286.14471, 286.1828, 287.11224, 287.17227	286.174	286.176	2.378	POS	3.38295e+06	3.87153e+06	3.49655e+06	3.58367e+06	0.00314209	PGFDCVXTDHLBKG-UHFFFAOYSA-N	CC1CC2C(C(C3CCCN4C3(C1)C2=CCC4)O)O					21576177		Terpenes	Sesquiterpenoids			level2
M0594	FT1562NR	M-H	C14H26O11	69.84	79.32	-1.35	agarobiose dimethylacetal	59.01271, 71.01279, 85.02853, 101.02351, 113.02354, 161.045, 207.08742, 369.14099	369.141	369.141	1.376	NEG	4.11304e+07	4.06179e+07	40317024	4.06884e+07	0.0356747	ZIWAHEUMIYTNAM-UHFFFAOYSA-N	COC(C(C1C(C(CO1)O)OC2C(C(C(C(O2)CO)O)O)O)O)OC							Carbohydrates and Glycosides	Carbohydrates			level2
M0595	FT1568NR	M+FA-H	C15H18O8	60.16	57.85	-1.89	Melilotoside	71.01355, 78.95904, 134.03818, 177.04005, 193.04987, 195.05031, 371.0976, 372.10541	371.1	371.099	4.544	NEG	5.15735e+06	4.91681e+06	8.59432e+06	6.22283e+06	0.00545604	GVRIYIMNJGULCZ-ZMKUSUEASA-N	OC[C@H]1O[C@@H](OC2=C(\C=C\C(O)=O)C=CC=C2)[C@H](O)[C@@H](O)[C@@H]1O	HMDB0033581	984972		C05158	5280759		Carbohydrates and Glycosides	Carbohydrates			level2
M0596	FT1573PR	M+NH4	C16H14O4	44.11	59.63	0.69	(2S)-7-hydroxy-6-methoxyflavanone	83.0498, 111.0445, 143.1183, 155.9744, 171.1129, 178.0864, 210.3109, 288.0895, 288.1257, 289.1217	288.123	288.123	3.872	POS	5.63543e+06	3.14374e+06	3.25199e+06	4.01039e+06	0.00351622	WCXMGPNELNHROM-UHFFFAOYSA-N	COC1=C(C=C2C(=C1)C(=O)CC(O2)C3=CC=CC=C3)O					25022738		Flavonoids				level2
M0597	FT1574NR	M+FA-H	C18H17NO5	43.5	93	9.67	Terrestriamide	128.02454, 128.03441	372.102	372.105	1.244	NEG	4.01797e+07	3.88849e+07	3.80842e+07	3.90496e+07	0.0342378	QIPDEXHJCVHMKQ-YCRREMRBSA-N	COC1=C(C=CC(=C1)C=CC(=O)NCC(=O)C2=CC=C(C=C2)O)O				C17839	5321824						level2
M0598	FT1594PR	M+Na	C12H17N3O4	53.67	30.5314	-7.24	L-Agaritine	272.10303, 290.11365, 291.11719	290.115	290.113	2.017	POS	1.16538e+07	1.6137e+07	1.78416e+07	1.52108e+07	0.0133365	SRSPQXBFDCGXIZ-UHFFFAOYSA-N	NC(CCC(=O)NNC1=CC=C(CO)C=C1)C(O)=O	HMDB0033758	89517			17688		Amino Acids, Peptides and derivatives				level2
M0599	FT1606NR	M+FA-H	C16H28O7	51.31	0	-1.59	amomumoside	216.0795, 280.0880, 305.2632, 323.2027, 329.1445, 331.1799, 341.1149, 377.0850, 377.1828, 377.2278	377.183	377.182	5.212	NEG	3.36499e+06	3.34585e+06	3.6682e+06	3.45968e+06	0.00303337	AOHQEWBMTRLCSX-BWIHPHPWSA-N	C[C@@]12C[C@H]([C@@H](C1(C)C)C[C@H]2O[C@H]3[C@@H]([C@H]([C@@H]([C@H](O3)CO)O)O)O)O							Lipids and lipid-like molecules				level2
M0600	FT1618NR	M+FA-H	C20H30O4	51.41	0	4.48	vaginatin	171.1048, 193.0839, 233.1157, 293.2131, 305.2644, 311.1777, 311.2235, 333.2033, 379.2107, 380.2208	379.209	379.211	10.092	NEG	9.46642e+06	2.102e+07	2.06995e+07	1.7062e+07	0.0149596	IVSKJBHOJBAMEK-VGOFMYFVSA-N	C/C=C(\C)/C(=O)OC1C=C(CCC2(C1(C(=O)CC2C(C)C)C)O)C											level2
M0601	FT1626PR	M+Na	C16H16O4	40.08	70.67	6.44	5-O-Methylalloptaeroxylin	192.0655, 202.0349, 208.5496, 208.5747, 277.0824, 295.0881, 295.1502, 295.1918, 295.2385, 296.1493	295.09	295.092	4.714	POS	6.04461e+06	5774084	5.81186e+06	5.87685e+06	0.00515269	KADZFFQFRJPWDH-UHFFFAOYSA-N	CC1=CC(=O)C2=C(C=C3C(=C2O1)C=CC(O3)(C)C)OC		67352		C09014	441968		Organoheterocyclic compounds				level2
M0602	FT1634NR	M+FA-H	C20H32O4	55.46	31.4721	3.93	Prostaglandin B1	129.09312, 183.13876, 295.23218, 305.27078, 313.23911, 317.21414, 335.22125, 336.22815, 381.12286, 381.22662	381.225	381.227	10.103	NEG	4.63904e+06	4.81437e+06	4.60626e+06	4.68656e+06	0.00410907	YBHMPNRDOVPQIN-UHFFFAOYSA-N	CCCCCC(C=CC1=C(C(=O)CC1)CCCCCCC(=O)O)O					114675		Fatty Acyls				level2
M0603	FT1640PR	M+Na	C16H32O3	45.29	87.41	-7.45	Ethyl,alpha-hydroxymyristate	147.1167, 151.1119, 161.1328, 179.1433, 231.2110, 241.1950, 259.2059, 277.2164, 278.2194, 295.2264	295.229	295.227	11.225	POS	5.08741e+07	4.86827e+07	5.08597e+07	5.01388e+07	0.0439606	ILJLABRQPCOYHY-OAHLLOKOSA-N	CCCCCCCCCCCC[C@H](C(=O)OCC)O							Fatty Acyls				level2
M0604	FT1641PR	M+H	C18H30O3	69.76	90.03	1.02	9(S)-HOTrE	165.1277, 189.1124, 241.1948, 249.2212, 259.2062, 277.2164, 278.2197, 295.1913, 295.2267, 296.2278	295.226	295.226	10.101	POS	2.08515e+07	1.4956e+07	2.18714e+07	1.92263e+07	0.0168572	RIGGEAZDTKMXSI-UHFFFAOYSA-N	CCC=CCC=CC=CC(O)CCCCCCCC(O)=O	HMDB0247705				53394275		Fatty Acyls				level2
M0605	FT1651PR	M+NH4	C18H30O2	59.83	42.14	0.68	alpha-Eleostearic acid	261.2224, 278.2487, 279.2325, 296.1556, 296.2258, 296.2589, 296.2948, 297.2579, 305.1718, 305.2123	296.258	296.258	10.938	POS	2.55568e+06	2.17904e+06	2.30665e+06	2.34712e+06	0.0020579	CUXYLFPMQMFGPL-UHFFFAOYSA-N	CCCCC=CC=CC=CCCCCCCCC(O)=O	HMDB0248208				93077		Fatty Acyls				level2
M0606	FT1666PR	M+Na	C17H24O3	40.67	77.31	6.69	valeriana-sesquiterpene cpb2006542	118.08666, 182.08121, 299.16162, 300.1185	299.158	299.16	0.922	POS	2.40435e+07	1.72343e+07	2.50923e+07	2.21234e+07	0.0193973	BESWSXOVDJDSKQ-UHFFFAOYSA-N	CC1=CCCC(=O)C=CC2C(C2(C)C)C(C1)OC(=O)C											level2
M0607	FT1680NR	M-H	C17H26O10	55.37	32.4	-2.06	harpagide acetate	239.8053, 260.1060, 269.4431, 305.2616, 341.1152, 343.1136, 344.1215, 389.0582, 389.1496, 389.1990	389.147	389.146	4.214	NEG	1.01682e+07	9.40431e+06	9.63844e+06	9.73697e+06	0.00853716	WULASHYSJRHJKR-UHFFFAOYSA-N	CC(=O)OCC1CC(C2C1C(OC=C2)OC3C(C(C(C(O3)CO)O)O)O)O							Lipids and lipid-like molecules				level2
M0608	FT1690NR	M+FA-H	C15H22O9	52.56	35.58	3.84	Di-O-methylcrenatin	101.0247, 113.0250, 119.0356, 161.0262, 240.9815, 258.9918, 323.1351, 345.1169, 390.9985, 391.1190	391.122	391.123	3.913	NEG	3.53447e+06	3.8287e+06	3.86351e+06	3.74223e+06	0.0032811	RWIINOLFQCPJMH-UHFFFAOYSA-N	COC1=CC(CO)=CC(OC)=C1OC1OC(CO)C(O)C(O)C1O	HMDB0032742				13965334		Carbohydrates and Glycosides	Carbohydrates			level2
M0609	FT1690PR	M+H	C19H26O3	51.46	0	1.65	deoxycapillartemisin		303.195	303.195	10.479	POS	1.14779e+06	1.07774e+06	1.31801e+06	1.18118e+06	0.00103563	KRXZPYDOSGHFEM-UHFFFAOYSA-N	CC(=CCC1=CC(=CC(=C1O)CC=C(C)C)CCC(=O)O)C							Phenylpropanoids				level2
M0610	FT1698NR	M-H	C17H30O10	64.5	48.87	-1.78	(e)-2-hexenyl-α-l-arabinopyranosyl-(1→2)-β-d-glucopyranoside	161.0451, 179.0555, 208.3356, 263.1183, 269.1395, 305.2636, 347.1714, 393.0903, 393.1776, 394.1864	393.178	393.177	4.497	NEG	2.30469e+07	2.35395e+07	2.47707e+07	2.37857e+07	0.0208548	MOOXSHZEQJWTJN-UHFFFAOYSA-N	CCCC=CCOC1C(C(C(CO1)O)O)OC2C(C(C(C(O2)CO)O)O)O							Carbohydrates and Glycosides	Carbohydrates			level2
M0611	FT1699NR	M+FA-H	C20H28O5	49.5	77.95	-2.03	neocaesalpin h	71.0138, 72.9929, 115.0044, 119.0512, 133.0135, 157.1246, 305.2677, 375.1873, 393.1071, 393.1927	393.193	393.193	9.264	NEG	8.51124e+06	8.9417e+06	1.1575e+07	9.67599e+06	0.00848369	YWQJKAJFLCNHPB-LXTJJRHQSA-N	C[C@@H]1[C@@H]2CC[C@@H]3[C@@]([C@H]2C[C@@]4(C1=CC(=O)O4)O)(CCC[C@@]3(C)C(=O)O)C							Organoheterocyclic compounds				level2
M0612	FT1715PR	M+K	C17H17NO2	45.43	67.46	0	Asimilobine	97.02897, 127.03945, 136.06201, 306.0961, 306.14536, 307.09091	306.089	306.089	3.509	POS	2.47368e+06	1.72994e+06	2.12186e+06	2.10849e+06	0.00184868	NBDNEUOVIJYCGZ-UHFFFAOYSA-N	COC1=C(O)C=C2CCNC3CC4=CC=CC=C4C1=C23	HMDB0302145				12308663		Alkaloids				level2
M0613	FT1726NR	M+FA-H	C14H26O10	65.41	73.45	-1.25	Isopropyl apiosylglucoside	101.02352, 151.0031, 169.0137, 207.08733, 331.06781, 353.14612, 354.14941, 399.05878, 399.15115	399.152	399.151	2.221	NEG	1.63327e+07	1.84244e+07	1.97798e+07	1.8179e+07	0.0159389	ADFAUEYXQCOXBX-UHFFFAOYSA-N	CC(C)OC1OC(COC2OCC(O)(CO)C2O)C(O)C(O)C1O	HMDB0041513	95897			131753154		Carbohydrates and Glycosides	Carbohydrates			level2
M0614	FT1729PR	M+H	C18H29NO3	42.65	50.26	0.97	fawcettiine	192.1384, 211.9434, 211.9648, 290.2117, 291.2156, 308.1946, 308.2222, 308.2609, 308.2920, 309.1303	308.221	308.222	10.694	POS	2.5849e+06	2.40831e+06	2.53456e+06	2.50926e+06	0.00220006	DQWOXVBLNUYKHM-ONYTVILWSA-N	C[C@H]1C[C@]23[C@@H]4CCCN2CCC[C@@H]3[C@@H](C[C@@H]4C1O)OC(=O)C											level2
M0615	FT1741NR	M-H	C19H30O9	52.04	0	-0.75	(1r,2r)-methyl-5'-hydroxyjasmonate 5'-o-β-d-glucopyranoside	59.01366, 71.01389, 89.02483, 101.02516, 135.04659, 208.14386, 401.18277, 402.18686	401.182	401.182	4.929	NEG	6.10493e+06	6.87353e+06	5.44608e+06	6.14151e+06	0.00538474	AJWIFVNLXHFTFD-UHFFFAOYSA-N	COC(=O)CC1CCC(=O)C1CC=CCCOC2C(C(C(C(O2)CO)O)O)O							Fatty Acyls				level2
M0616	FT1787PR	M+NH4	C19H22O3	55.09	52.72	0.95	Ostruthin	118.06554, 130.06531, 145.05247, 160.07607, 162.05515, 316.19113, 317.20917	316.19	316.19	11.225	POS	7.9595e+06	8.57733e+06	8.83528e+06	8.45737e+06	0.00741523	INBMTJJPUABOQJ-VGOFMYFVSA-N	CC(=CCCC(=CCC1=C(C=C2C(=C1)C=CC(=O)O2)O)C)C		67572		C09281	5281420		Lipids and lipid-like molecules				level2
M0617	FT1794PR	M+H	C18H20O5	44.16	59.86	0.32	7-O-methylisomucronulatol	299.1267, 300.1314, 300.1842, 317.0702, 317.1122, 317.1538, 317.2172, 318.0981, 318.1410, 318.1909	317.138	317.138	4.554	POS	3.13052e+06	3.09181e+06	3.09381e+06	3.10538e+06	0.00272273	BLHQCBJSTMDZQA-UHFFFAOYSA-N	COC1=CC2=C(CC(CO2)C3=C(C(=C(C=C3)OC)OC)O)C=C1					15689652		Flavonoids	Isoflavones			level2
M0618	FT1842NR	M-H	C18H26O11	58.95	36.76	-1.2	6-o-methyldeacetylasperulosidicacid methylester	341.1121, 345.6121, 349.1554, 359.0812, 371.1475, 390.1486, 417.0442, 417.1025, 417.1405, 417.1915	417.141	417.141	4.188	NEG	3.0623e+06	3.51398e+06	3.09573e+06	3.224e+06	0.00282673	XJZRHAMUBWIJEV-UHFFFAOYSA-N	COC1C=C(C2C1C(=COC2OC3C(C(C(C(O3)CO)O)O)O)C(=O)OC)CO							Lipids and lipid-like molecules				level2
M0619	FT1868NR	M+FA-H	C18H16O9	43.81	74.28	3.56	vermicularin	163.03966, 179.03465, 201.01706, 375.07056, 421.12534, 422.06992	421.075	421.076	4.214	NEG	6.29651e+06	6.29897e+06	5.95755e+06	6.18434e+06	0.0054223	JQHGZAGUFPJYDL-UHFFFAOYSA-N	CC1=CC(=C(C(=C1OC(=O)C2=C(C(=C(C=C2C)OC)C(=O)O)O)O)C=O)O					13387679		Phenylpropanoids				level2
M0620	FT1873NR	M+FA-H	C16H24O10	43.4	62.33	-2.14	Adoxosidic acid	200.3701, 210.7366, 210.7600, 241.0137, 305.2625, 327.1091, 357.1242, 375.1318, 421.0763, 421.1248	421.137	421.136	1.753	NEG	3.99467e+06	3.4187e+06	3.47328e+06	3.62888e+06	0.00318172	XJOPDXRZTFGTIW-PKUPRILXSA-N	C1C[C@H]2[C@@H]([C@H]1CO)[C@@H](OC=C2C(=O)O)O[C@H]3[C@@H]([C@H]([C@@H]([C@H](O3)CO)O)O)O							Lipids and lipid-like molecules				level2
M0621	FT1889NR	M+FA-H	C21H19NO6	41.81	58.88	3.29	pontevedrine	112.9864, 145.8119, 146.7252, 197.5041, 209.1090, 212.6752, 215.6193, 262.7692, 305.2678, 448.0269	426.117	426.118	5.995	NEG	1.52622e+06	1.57496e+06	1.66788e+06	1.58969e+06	0.0013938	LXPLOLZBVGECDJ-UHFFFAOYSA-N	CN1C2=C3C(=CC(=C(C3=C4C=C(C(=CC4=C2)OC)OC)OC)OC)C(=O)C1=O					11047165		Alkaloids				level2
M0622	FT1890PR	M+H	C18H16O6	47.27	62.21	1.82	8-Hydroxy-4',5,7-trimethoxyflavone	85.02901, 133.04987, 145.04967, 163.06024, 265.04993, 267.06522, 297.07584, 298.0795, 329.10205	329.101	329.101	7.12	POS	1.81124e+07	1.71677e+07	1.72328e+07	1.75043e+07	0.0153474	AGCLYKVLFZSTJI-UHFFFAOYSA-N	COC1=CC=C(C=C1)C1=CC(=O)C2=C(O1)C(O)=C(OC)C=C2OC	HMDB0040719	95193			5318368		Flavonoids				level2
M0623	FT1906PR	M+H	C18H35NO4	46.58	52.7	0.91	morusimicacid b	259.2058, 277.2164, 278.2224, 295.2268, 295.2617, 296.2311, 305.1857, 330.1067, 330.2115, 331.1872	330.263	330.264	10.086	POS	1.86957e+07	1.83268e+07	2.00524e+07	1.9025e+07	0.0166807	VYEFYAVFLNSXSK-UHFFFAOYSA-N	CC(C1CCC(N1)CCCCCCCCCC(CC(=O)O)O)O					11023984		Fatty Acyls				level2
M0624	FT1909NR	M-H	C20H30O8S	45.74	89.82	-7.46	andrographolide-3-o-sulfate	101.02496, 161.04498, 251.11407, 383.15677	429.165	429.162	2.096	NEG	1.03229e+08	1.13854e+08	1.21114e+08	1.12732e+08	0.098841	APTFKQXRPMZTDS-UHFFFAOYSA-N	CC12CCC(C(C1CCC(=C)C2CC=C3C(COC3=O)O)(C)CO)OS(=O)(=O)O							Organoheterocyclic compounds				level2
M0625	FT1923NR	M+Cl	C20H25ClO6	46.07	91.03	-3.71	Tripchlorolide	60.99199, 88.98708, 89.02343, 341.10956, 431.14624	431.107	431.105	1.044	NEG	7.6333e+07	7.60225e+07	8.89181e+07	8.04245e+07	0.0705145	OIMACDABKWJVSQ-LZVGCMTRSA-N	CC(C)[C@@]1([C@@H]([C@H]2[C@@]3(O2)[C@]4(CCC5=C([C@@H]4C[C@H]6[C@]3([C@@H]1O)O6)COC5=O)C)Cl)O											level2
M0626	FT1928NR	M-H	C19H28O11	63.88	70.1	-1.39	Zizybeoside I	101.0250, 131.0362, 138.0569, 149.0473, 191.0579, 223.0627, 305.2584, 385.1200, 431.1570, 432.1543	431.157	431.156	4.375	NEG	3.07322e+06	3.05146e+06	2.97107e+06	3.03192e+06	0.00265832	WKXRKKUZTXIFJY-UHFFFAOYSA-N	OCC1OC(OC2C(O)C(O)C(CO)OC2OCC2=CC=CC=C2)C(O)C(O)C1O	HMDB0034954				73157713		Carbohydrates and Glycosides	Carbohydrates			level2
M0627	FT1929NR	M-H	C19H28O11	50.86	0	-1.86	osmanthuside H		431.158	431.157	4.065	NEG	2.05093e+06	1.43108e+06	1.46706e+06	1.64969e+06	0.00144641	IVRQZYXJBVMHCW-OTCFHACESA-N	OC1=CC=C(C=C1)CCOC2OC(COC3OCC(O)(CO)C3O)C(O)C(O)C2O							Carbohydrates and Glycosides	Carbohydrates			level2
M0628	FT1943PR	M+Na	C14H18O8	52.02	0	0.59	Bungeiside A	70.06607, 166.09781, 319.13962, 337.09067, 337.14847, 338.12439	337.089	337.089	3.61	POS	1.81535e+06	1.64863e+06	1.62402e+06	1.696e+06	0.00148702	GXBCTYRBTGLIQW-RKQHYHRCSA-N	CC(=O)C1=C(C=CC(=C1)O)OC2C(C(C(C(O2)CO)O)O)O		431343			127685		Carbohydrates and Glycosides	Carbohydrates			level2
M0629	FT1949NR	M+FA-H	C19H32O8	50.23	0	-3	officinoside a		433.211	433.209	4.599	NEG	7.62389e+06	7.56131e+06	7.03819e+06	7.4078e+06	0.00649499	PIVPPCDKFVJHEG-JKBKDFLTSA-N	C[C@H]([C@@H]1C=C2[C@](O1)(C[C@H](CC2(C)C)O[C@H]3[C@@H]([C@H]([C@@H]([C@H](O3)CO)O)O)O)C)O											level2
M0630	FT1954NR	M-H	C20H20O11	55.66	74.96	4.14	4-c-β-d-glucopyranosyl-1,3,6-trihydroxy-7-methoxyxanthone	93.03359, 134.03645, 173.04501, 191.05573, 193.05019, 367.10428, 374.06061, 389.08615, 435.09125	435.09	435.092	4.683	NEG	3.67989e+07	4.04211e+07	3.35559e+07	3.69253e+07	0.0323753	HSTHXNBLPLPLCE-UHFFFAOYSA-N	COC1=C(C=C2C(=C1)C(=O)C3=C(O2)C(=C(C=C3O)O)C4C(C(C(C(O4)CO)O)O)O)O							Organoheterocyclic compounds				level2
M0631	FT1959PR	M+Na	C14H20O8	51.99	0	0.88	Cimidahurinine	339.10626, 339.15598, 340.14545	339.104	339.105	2.787	POS	821783	1.8235e+06	2.04788e+06	1.56439e+06	0.00137162	QOGCASCQGJEYDO-UHFFFAOYSA-N	C1=CC(=C(C=C1CCO)OC2C(C(C(C(O2)CO)O)O)O)O					5315870		Carbohydrates and Glycosides	Carbohydrates			level2
M0632	FT1960PR	M+Na	C14H20O8	43.05	88.22	-6.19	(2R,3R,4R,5S,6R)-2-[2-(3,4-dihydroxyphenyl)ethoxy]-6-methylol-tetrahydropyran-3,4,5-triol	147.0443	339.109	339.107	4.159	POS	1.57639e+07	1.79512e+07	1.72475e+07	1.69875e+07	0.0148943	PQQITYGQJLPDFC-DHGKCCLASA-N	C1=CC(=C(C=C1CCO[C@H]2[C@@H]([C@@H]([C@@H]([C@H](O2)CO)O)O)O)O)O							Carbohydrates and Glycosides	Carbohydrates			level2
M0633	FT1976PR	M+H	C19H19NO5	53.71	78.91	2.63	Cassythine	145.02859, 145.04874, 175.07538, 177.05482, 218.08148, 342.13196	342.132	342.133	5.229	POS	4.2392e+06	4.54971e+06	4.51387e+06	4.43426e+06	0.00388786	FZXIOJQNDYKPCE-LBPRGKRZSA-N	COC1=C(C=C2CC3C4=C(CCN3)C(=C5C(=C4C2=C1)OCO5)OC)O		67647		C09380	442190		Alkaloids				level2
M0634	FT1989PR	M+H-H2O	C19H20O7	53.1	0	2.91	typhic acid	281.08102, 283.09677, 296.06818, 311.09143, 312.09509, 343.11777, 344.12109	343.116	343.117	7.792	POS	2.20748e+07	2.15256e+07	2.31437e+07	2.2248e+07	0.0195066	IFLVTPZFSFAHSE-SXGWCWSVSA-N	CCC(C)OC(=O)C1=CC(CC2=C1C=CC=C2/C(=C/C(=O)O)/O)C(=O)O											level2
M0635	FT1993PR	M+Na	C19H28O4	51.93	0	0.87	[8]-Gingerdione	240.2316, 283.16547, 305.17575, 343.08252, 343.18753, 343.23145, 343.26105, 344.18951	343.187	343.188	10.263	POS	1.23134e+06	1.22567e+06	1.76263e+06	1.40655e+06	0.00123323	QDSRAFNZQKMHPZ-UHFFFAOYSA-N	CCCCCCCC(=O)CC(=O)CCC1=CC(OC)=C(O)C=C1	HMDB0039276	93864			14440537		Phenols				level2
M0636	FT1999NR	M+FA-H	C18H22O10	54.67	0	-1.58	Picraquassioside A		443.121	443.12	4.652	NEG	5.03595e+06	4.80136e+06	4.60996e+06	4.81576e+06	0.00422235	FQTKOEVCGAVVIG-UHFFFAOYSA-N	COC1=C2C=COC2=CC(OC2OC(CO)C(O)C(O)C2O)=C1CCC(O)=O	HMDB0041285	95699			85502992		Carbohydrates and Glycosides	Carbohydrates			level2
M0637	FT2003PR	M+H	C19H21NO5	73.46	86.9	1.16	n-trans-feruloylmethoxytyramine	145.02864, 177.05489, 344.14951	344.149	344.149	6.131	POS	6.87178e+07	6.31793e+07	6.45732e+07	6.54901e+07	0.0574203	GRXBVKANHNUZNL-VMPITWQZSA-N	COC1=C(C=CC(=C1)CCNC(=O)/C=C/C2=CC(=C(C=C2)O)OC)O											level2
M0638	FT2006PR	M+H	C21H29NO3	58.57	82.91	0.87	Piperolein B	170.0965, 256.20618, 284.20102, 285.20471, 344.22495	344.221	344.222	10.547	POS	5.46472e+06	4.72848e+06	5.20074e+06	5.13131e+06	0.00449902	FAXXHNWVMKTOFF-UXBLZVDNSA-N	O=C(CCCCCC\C=C\C1=CC2=C(OCO2)C=C1)N1CCCCC1	HMDB0030340	86902			21580213		Organoheterocyclic compounds				level2
M0639	FT2020PR	M+Na	C18H29NO4	42.2	76.25	5.49	lycofawcine	148.0609, 152.0577, 171.1495, 199.1445, 200.1489, 207.9473, 247.1294, 305.1724, 346.1992, 347.0944	346.195	346.197	1.918	POS	2.70686e+06	2.8857e+06	3.1421e+06	2.91156e+06	0.00255279	ZHMNKOPAHVBXQW-UHFFFAOYSA-N	CC1CC23C4CCCN2CCCC3(C(C1O)CC4OC(=O)C)O					5462444		Terpenes	Sesquiterpenoids			level2
M0640	FT2031NR	M+FA-H	C18H26O10	67.66	85.94	-1.79	benzyl alcoholβ-d-(2'-o-β-xylopyranosyl)glucopyranoside	71.01369, 101.02489, 161.04504, 269.10349, 401.14572, 447.15073	447.152	447.152	4.425	NEG	2.78722e+07	2.68604e+07	2.67641e+07	2.71656e+07	0.0238182	ONUWJUACWORIMJ-UHFFFAOYSA-N	C1C(C(C(C(O1)OC2C(C(C(OC2OCC3=CC=CC=C3)CO)O)O)O)O)O							Carbohydrates and Glycosides	Carbohydrates			level2
M0641	FT2035PR	M+NH4	C18H34O5	48.06	61.61	1.15	9S,12R,13R-trihydroxyoctadec-10E-enoic acid	125.0962, 127.0393, 155.1068, 173.1174, 189.1123, 195.1381, 213.1487, 277.2162, 295.2268, 349.1977	348.274	348.274	7.49	POS	1.5284e+08	1.46615e+08	1.54702e+08	1.51386e+08	0.132732	MDIUMSLCYIJBQC-WFZKJPOOSA-N	C(C)CCC[C@@H](O)[C@H](O)/C=C/[C@@H](O)CCCCCCCC(=O)O			LMFA02000341		11099581		Fatty Acyls				level2
M0642	FT2041PR	M+H	C19H24O6	44.95	95.22	8.88	GA118	272.10287, 290.11349, 291.11627, 349.16208	349.158	349.161	2.017	POS	1.34937e+08	1.83262e+08	2.06115e+08	1.74771e+08	0.153236	XPVLCCOOMVYREG-VBFWKCISSA-N	C[C@@]12CC[C@@H]([C@@]3([C@@H]1[C@@H]([C@]45[C@H]3CC[C@](C4)(C(=C)C5)O)C(=O)O)OC2=O)O											level2
M0643	FT2051NR	M+FA-H	C17H24O11	44.03	57.65	-0.67	Kingiside	89.0247, 110.0744, 113.0248, 161.0470, 215.5086, 245.3676, 268.1986, 300.4775, 449.1350, 457.1449	449.131	449.13	2.285	NEG	545121	902809	717804	721912	0.000632956	QZCJFXSHMSZCLH-QAPDQXECSA-N	C[C@H]1[C@@H]2[C@H](CC(=O)O1)C(=CO[C@H]2O[C@H]3[C@@H]([C@H]([C@@H]([C@H](O3)CO)O)O)O)C(=O)OC											level2
M0644	FT2054NR	M+FA-H	C19H32O9	50.36	0	-2.45	Pisumionoside		449.205	449.204	4.311	NEG	1.93238e+06	1.45947e+06	1.78721e+06	1.72635e+06	0.00151363	PASRVRCWYGWSDQ-FBOCVPDYSA-N	CC(=O)C=CC1(C(CC(CC1(C)O)OC2C(C(C(C(O2)CO)O)O)O)(C)C)O	HMDB0039947	94489			10862351		Lipids and lipid-like molecules				level2
M0645	FT2066NR	M+FA-H	C23H26N4O3	47.11	56.88	0.22	Argentine	87.00908, 111.00006, 111.00945, 173.00874, 451.198	451.199	451.199	9.041	NEG	5.84483e+06	5.97491e+06	5.75438e+06	5.85804e+06	0.0051362	AILDTIZEPVHXBF-XSLAGTTESA-N	C1C2CN(CC1C3=CC=CC(=O)N3C2)C(=O)N4CC5CC(C4)C6=CC=CC(=O)N6C5		68550		C10753	442941		Alkaloids				level2
M0646	FT2070PR	M+H	C21H34O4	51.93	0	0.85	(S)-[10]-Gingerol		351.252	351.253	10.713	POS	4.05041e+06	3.5109e+06	3.02213e+06	3.52781e+06	0.00309311	AIULWNKTYPZYAN-UHFFFAOYSA-N	CCCCCCCCCC(O)CC(=O)CCC1=CC(OC)=C(O)C=C1	HMDB0033616	84965		C17496	5275726		Phenols				level2
M0647	FT2082PR	M+NH4	C21H34O3	51.88	0	1.42	Siegesmethyletheric acid		352.284	352.284	12.064	POS	1.06341e+06	1.01829e+06	866761	982818	0.000861714	ZJWVIZJOTTXJSA-UHFFFAOYSA-N	CC12CCCC(C1CCC34C2CCC(C3)C(C4)COC)(C)C(=O)O							Terpenes	Diterpenoids			level2
M0648	FT2091PR	M+Na	C18H34O5	63.65	62.68	1.13	Sanleng acid	353.22964, 354.23288	353.229	353.229	8.128	POS	4.74663e+07	5.27736e+07	5.27551e+07	5.09983e+07	0.0447142	KFPLVZLISLBBSJ-UHFFFAOYSA-N	CCCCCCCCC(C(C=CC(CCCCC(=O)O)O)O)O							Fatty Acyls				level2
M0649	FT2092PR	M+Na	C18H34O5	59.47	42.79	1.13	9,10,11-Trihydroxyoctadec-12-enoic acid	353.2298, 354.23328	353.229	353.229	8.647	POS	2.03927e+07	2.44843e+07	2.19197e+07	2.22656e+07	0.019522	JHGVFGJXFVIYSM-UHFFFAOYSA-N	CCCCCC=CC(C(C(CCCCCCCC(=O)O)O)O)O		833568			53955370		Fatty Acyls				level2
M0650	FT2094PR	M+Na	C18H34O5	62.93	65.33	0.85	6,7,10-Trihydroxy-8-octadecenoic acid	353.22992, 354.23285	353.229	353.229	8.4	POS	1.37411e+07	1.75247e+07	1.94528e+07	1.69062e+07	0.014823	SDZXJCJBNSUABH-UHFFFAOYSA-N	CCCCCCCCC(C=CC(C(CCCCC(=O)O)O)O)O					91089893		Fatty Acyls				level2
M0651	FT2095NR	M+FA-H	C17H32O11	68.65	71.71	-2.41	Grandoside	71.01369, 101.0249, 112.98653, 161.04729, 208.86816, 279.1449, 305.27512, 411.18973, 457.19635	457.195	457.194	3.902	NEG	6.26021e+06	6.65932e+06	6.76523e+06	6.56159e+06	0.00575305	VLRGBWXSYFMTKJ-VGNHIMHRSA-N	CC(C)CCO[C@H]1[C@@H]([C@H]([C@@H]([C@H](O1)CO)O)O)O[C@H]2[C@@H]([C@H]([C@@H]([C@H](O2)CO)O)O)O											level2
M0652	FT2105NR	M+Cl	C28H24O4	50.44	75.97	0.65	marchantin c	73.02945, 116.92939, 117.00995, 117.02015	459.136	459.137	1.416	NEG	7.44876e+07	7.52721e+07	7.74362e+07	7.5732e+07	0.0664001	BLRFPCOIKKIKNC-UHFFFAOYSA-N	C1CC2=C(C(=CC=C2)O)OC3=CC=CC(=C3)CCC4=CC(=C(C=C4)O)OC5=CC=C1C=C5					5319272		Phenylpropanoids	Lignans			level2
M0653	FT2108PR	M+K	C19H15N3O2	41.35	79.17	-6.46	14-formyldihydro rutaecarpine	85.02905, 119.08604, 141.0184, 159.02893, 177.03955, 217.03415, 245.02979, 263.03986, 355.24524, 356.08105	356.084	356.082	7.82	POS	9.19684e+06	8.58213e+06	9.32342e+06	9.03413e+06	0.00792093	JUVKOVVIBPSXTO-UHFFFAOYSA-N	C1CN2C(C3=C1C4=CC=CC=C4N3)N(C5=CC=CC=C5C2=O)C=O					5317369		Indoles and derivatives				level2
M0654	FT2117NR	M+FA-H	C19H28O10	70.54	79.74	-1.52	Sayaendoside	71.01373, 101.02486, 112.98627, 161.04491, 269.10361, 415.16202, 461.16254	461.168	461.167	4.504	NEG	1.63215e+07	1.56916e+07	1.53692e+07	1.57941e+07	0.0138479	UWKRNCNWJVCHGZ-DERWZFJFSA-N	C1C(C(C(O1)OC2C(C(C(OC2OCCC3=CC=CC=C3)CO)O)O)O)(CO)O		985432			10993414		Carbohydrates and Glycosides	Carbohydrates			level2
M0655	FT2133PR	M+NH4	C12H22O11	51	80.61	1.39	Polymaltose	85.0291, 91.03957, 97.02901, 109.02899, 127.03934, 145.04976, 163.0603, 289.09235, 325.11328, 360.15012	360.149	360.149	8.292	POS	4.67724e+08	9.55938e+08	8.76271e+08	7.66644e+08	0.672177	DKXNBNKWCZZMJT-UHFFFAOYSA-N	OCC(O)C(OC1OC(CO)C(O)C(O)C1O)C(O)C(O)C=O	HMDB0242553				303614		Fatty Acyls				level2
M0656	FT2135PR	M+NH4	C16H22O8	51.38	0	1.11	Veranisatin A		360.164	360.165	4.69	POS	1.65401e+06	1.54427e+06	1.73329e+06	1.64385e+06	0.00144129	LXPKORXZVZPYLY-UHFFFAOYSA-N	COCC1(O)C2CC3(C(C)CCC3(O)C11COC1=O)C(O)C(=O)O2	HMDB0040663	95141			127870		Lipids and lipid-like molecules				level2
M0657	FT2148NR	M+Cl	C24H32O5S	41.96	62.45	-3.64	Bakkenolide-IVa	99.0455, 125.0255, 189.0666, 203.0854, 203.1224, 305.1150, 305.2752, 323.1256, 365.1417, 467.1672	467.17	467.168	4.902	NEG	2.16588e+06	2.49411e+06	2.67786e+06	2.44595e+06	0.00214456	AERKAIVEEHWRCG-VUSNCIPOSA-N	C[C@H]1CC[C@@H]([C@H]2[C@@]1(C[C@@]3([C@@H]2C(=O)C=C(C)C)C(=C)COC3=O)C)OC(=O)/C=C\SC											level2
M0658	FT2164PR	M+H	C21H30O5	47.61	66.79	1.1	11-Epicortisol	245.15353, 285.18521, 309.18506, 327.19577, 345.207, 363.1059, 363.21759, 364.22763	363.216	363.216	5.001	POS	2.27005e+07	1.9147e+07	8.00023e+06	1.66159e+07	0.0145685	JYGXADMDTFJGBT-UHFFFAOYSA-N	CC12CC(O)C3C(CCC4=CC(=O)CCC34C)C1CCC2(O)C(=O)CO	HMDB0244354				3640		Steroids				level2
M0659	FT2166NR	M+FA-H	C21H30O9	53.24	65.47	-1.49	(3s)-3-hydroxyatractylenolide iii3-o-β-d-glucopyranoside	179.0559, 208.4247, 208.4496, 221.0667, 263.0778, 305.2551, 305.2949, 323.1035, 341.1106, 471.1895	471.189	471.188	5.549	NEG	3.2779e+06	3.28283e+06	3.1762e+06	3.24564e+06	0.00284571	FJROEPPXQDZORC-UHFFFAOYSA-N	CC1=C2CC3C(=C)C(CCC3(CC2(OC1=O)O)C)OC4C(C(C(C(O4)CO)O)O)O							Lipids and lipid-like molecules				level2
M0660	FT2173PR	M+NH4	C21H30O4	51.85	0	1.37	Reichsteins Substance S		364.247	364.248	7.325	POS	6.85774e+06	7.19568e+06	7.64017e+06	7.2312e+06	0.00634015	WHBHBVVOGNECLV-UHFFFAOYSA-N	CC12CCC3C(CCC4=CC(=O)CCC34C)C1CCC2(O)C(=O)CO	HMDB0257139				227112		Steroids				level2
M0661	FT2185NR	M-H	C21H30O12	61.13	37.21	-1.27	4-[β-d-apiofuranosyl-(1→6)-β-d-glucopyra-nosyloxy]-3-methoxypropiophenone	173.0480, 191.0558, 209.3620, 267.0728, 305.2684, 337.0938, 359.0756, 405.0800, 427.0632, 473.1732	473.168	473.167	4.627	NEG	5.83792e+06	5.61058e+06	6.2755e+06	5.908e+06	0.00518	RDINPXRWQHXKQV-UHFFFAOYSA-N	CCC(=O)C1=CC(=C(C=C1)OC2C(C(C(C(O2)COC3C(C(CO3)(CO)O)O)O)O)O)OC							Carbohydrates and Glycosides	Carbohydrates			level2
M0662	FT2200NR	M+Cl	C28H24O5	53.25	95.26	1.47	Marchantin A	115.00443, 133.00302, 133.0134	475.13	475.131	0.901	NEG	7.13935e+08	7.4783e+08	4.41102e+08	6.34289e+08	0.556131	LLMFFOXSSQHNFR-UHFFFAOYSA-N	C1CC2=C(C(=CC=C2)O)OC3=CC=CC(=C3)CCC4=CC(=C(C(=C4)OC5=CC=C1C=C5)O)O		68209		C10270	442710		Phenylpropanoids	Lignans			level2
M0663	FT2202NR	M+FA-H	C20H30O10	62.29	70.79	-2.74	Phenethyl rutinoside	103.0402, 149.0467, 158.2878, 163.0610, 209.4183, 305.2724, 429.1730, 463.3037, 475.1855, 478.7995	475.185	475.183	4.789	NEG	1.86677e+06	2.00085e+06	2.19008e+06	2.01923e+06	0.00177042	OKUGUNDXBGUFPA-UHFFFAOYSA-N	CC1OC(OCC2OC(OCCC3=CC=CC=C3)C(O)C(O)C2O)C(O)C(O)C1O	HMDB0032622	88572			14312558		Carbohydrates and Glycosides	Carbohydrates			level2
M0664	FT2214PR	M+NH4	C16H14O9	43.05	51.99	0.54	Ethyl-p-digallate	177.05534, 178.05025, 206.04518, 211.5515, 368.10287, 368.13995, 368.1886, 369.07971	368.097	368.097	3.403	POS	1.00797e+06	1.15563e+06	1.10242e+06	1.08867e+06	0.000954525	RWQUSEBCPMUDRK-UHFFFAOYSA-N	CCOC(=O)C1=CC(=C(C(=C1)O)OC(=O)C2=CC(=C(C(=C2)O)O)O)O							Phenylpropanoids				level2
M0665	FT2223PR	M+Na	C14H18O10	66.18	69.51	0.81	Methyl 6-O-galloyl-beta-D-glucopyranoside	351.06894, 369.07825, 370.08151	369.079	369.079	3.61	POS	2.90454e+07	2.83839e+07	2.7607e+07	2.83455e+07	0.0248527	FNCIIGZVDLRIDE-UHFFFAOYSA-N	COC1OC(COC(=O)C2=CC(O)=C(O)C(O)=C2)C(O)C(O)C1O	HMDB0039354				78385296						level2
M0666	FT2231NR	M-H	C27H14O9	48.05	82.54	-4.16	Wikstrosin	167.00092, 183.02957, 330.05981, 345.08337, 413.07114	481.06	481.058	3.636	NEG	5.61008e+06	5.21565e+06	5.75794e+06	5.52789e+06	0.00484673	DDMQNWZZNHCRCV-UHFFFAOYSA-N	C1=CC(=C(C2=C1C=CC(=O)O2)C3=C(C=C4C(=C3)C=CC(=O)O4)OC5=CC6=C(C=C(C=C6)O)OC5=O)O							Phenylpropanoids	Coumarins			level2
M0667	FT2251NR	M-H2O-H	C18H32O16	58.34	42.33	-4.12	6-O-Glucosylmaltose	71.01378, 114.99428, 115.00447, 341.10901, 485.02124, 485.15097	485.154	485.153	1.356	NEG	6.65382e+06	6.27847e+06	6.00611e+06	6.3128e+06	0.00553492	OMDQUFIYNPYJFM-UHFFFAOYSA-N	OCC1OC(OCC2OC(O)C(O)C(O)C2OC2OC(CO)C(O)C(O)C2O)C(O)C(O)C1O	HMDB0029929	86594			3514701		Carbohydrates and Glycosides	Carbohydrates			level2
M0668	FT2252NR	M+FA-H	C21H28O10	52.26	0	-1.44	picrodendrin a		485.168	485.167	5.751	NEG	616523	814429	550342	660431	0.000579051	OZKNMGZZFOYTHQ-MDZDMXLPSA-N	CC(C)C1(C2C(C3(C4(C/C(=C(/CO)\OC)/C(=O)O4)C5C(C3(C1C(=O)O2)O)O5)C)OC)O							Fatty Acyls				level2
M0669	FT2259PR	M+NH4	C22H26O4	47.67	61.23	1.07	cannabinolic acid	232.0983, 243.1746, 305.1854, 310.2180, 327.2773, 351.1905, 354.2081, 372.1696, 372.2181, 373.1991	372.216	372.216	9.511	POS	3.77596e+06	3.77492e+06	3.96724e+06	3.83938e+06	0.00336628	KXKOBIRSQLNUPS-UHFFFAOYSA-N	CCCCCC1=CC2=C(C3=C(C=CC(=C3)C)C(O2)(C)C)C(=C1C(=O)O)O					3081990		Organoheterocyclic compounds				level2
M0670	FT2268PR	M+NH4	C20H20O6	55.73	89.38	1.07	6-hydroxy-4-(4-hydroxy-3-methoxyphenyl)-3-hydroxymethyl-7-methoxy-3,4-dihydro-2-naphthaldehyde	145.02843, 177.05475, 207.06543, 374.16049	374.159	374.159	6.223	POS	5.2521e+06	5.57392e+06	4.92934e+06	5.25179e+06	0.00460465	PATMJUOZIPKVAS-UHFFFAOYSA-N	COC1=C(C=CC(=C1)C2C(C(=CC3=CC(=C(C=C23)O)OC)C=O)CO)O					85087683		Phenylpropanoids	Lignans			level2
M0671	FT2271NR	M-H	C21H28O13	56.7	52.69	-2.46	swertiamacroside	119.0513, 145.0288, 163.0395, 179.0736, 193.0531, 305.2592, 307.0871, 487.0661, 487.1443, 487.2376	487.148	487.147	4.341	NEG	2.50223e+06	2.57085e+06	2.2386e+06	2.43723e+06	0.00213691	VMCOATNLXZKVSB-JRQIJAMCSA-N	C[C@H]1[C@@H]([C@H]([C@H]([C@@H](O1)OC[C@@H]2[C@H]([C@@H]([C@H]([C@@H](O2)OC(=O)/C=C/C3=CC(=C(C=C3)O)O)O)O)O)O)O)O											level2
M0672	FT2276PR	M+Na	C20H32O5	54.05	54.62	8.53	wulingzhic acid	305.18863, 375.2124, 376.2142	375.208	375.211	7.47	POS	4.04454e+06	3.54647e+06	4.23124e+06	3.94075e+06	0.00345516	RNPQNGJMGAEYIT-UHFFFAOYSA-N	CC1(CCC2C(=CCC3C2(CCC(C3C(=O)OC)O)C)C1)C(CO)O					194979		Terpenes	Diterpenoids			level2
M0673	FT2285NR	M+Cl	C29H26O5	47.79	59.77	0.61	1,6-bis(4-hydroxybenzyl)-4-methoxy-9,10-di-hydrophenanthrene-2,7-diol	59.01271, 147.02925, 489.14737	489.147	489.147	1.385	NEG	3.3741e+07	4.38317e+07	3.86311e+07	3.87346e+07	0.0339616	ZDIPZSHKEZTSRZ-UHFFFAOYSA-N	COC1=C2C(=C(C(=C1)O)CC3=CC=C(C=C3)O)CCC4=CC(=C(C=C42)CC5=CC=C(C=C5)O)O					14630663						level2
M0674	FT2285PR	M+H	C17H20N4O6	51.88	0	0.8	7,8-Dimethyl-10-[(2R,3R,4S)-2,3,4,5-tetrahydroxypentyl]benzo[g]pteridine-2,4-dione		377.145	377.145	4.469	POS	844834	628723	537150	670236	0.000587648	AUNGANRZJHBGPY-UHFFFAOYSA-N	CC1=C(C)C=C2N(CC(O)C(O)C(O)CO)C3=NC(=O)NC(=O)C3=NC2=C1	HMDB0247501				1072		Pteridines and derivatives				level2
M0675	FT2287PR	M+H	C22H32O5	41.58	75.01	8.75	galeopsin	57.07065, 100.07639, 156.1386, 195.12308, 377.22736	377.226	377.229	13.452	POS	8.60066e+06	1.05121e+07	1.14728e+07	1.01952e+07	0.00893889	CVAJBQDXBZONMK-UHFFFAOYSA-N	CC(=O)OC1(C(=O)CC2C(CCCC2(C1(CCC3=COC=C3)O)C)(C)C)C					92966417		Terpenes	Diterpenoids			level2
M0676	FT2300NR	M+FA-H	C21H34O10	60.65	55.86	-1.63	(z)-(1s,5r)-beta-pinen-1-oxy-beta-vicianoside	89.0247, 101.0250, 149.0474, 161.0474, 211.7011, 313.1706, 329.1412, 445.2088, 491.2123, 491.2866	491.215	491.214	5.574	NEG	5.43374e+06	5.87657e+06	5.80914e+06	5.70648e+06	0.00500332	SFCAZTSDCASZTJ-UHFFFAOYSA-N	CC1(C2CCC(=COC3C(C(C(C(O3)COC4C(C(C(CO4)O)O)O)O)O)O)C1C2)C							Lipids and lipid-like molecules				level2
M0677	FT2306NR	M+FA-H	C21H36O10	60.09	67.04	-2.03	L-Linalool 3-[xylosyl-(1->6)-glucoside]	59.01334, 71.01369, 89.02477, 101.02454, 112.98656, 149.04707, 305.28326, 447.22473, 493.2392	493.231	493.23	6.237	NEG	3.91034e+06	3.96368e+06	3.90176e+06	3.92526e+06	0.00344158	OKNPZRJNRSGKME-UHFFFAOYSA-N	CC(C)=CCCC(C)(OC1OC(COC2OCC(O)C(O)C2O)C(O)C(O)C1O)C=C	HMDB0030421	86962			73410547		Fatty Acyls				level2
M0678	FT2307PR	M+Na	C20H23NO5	42.62	63.98	-3.16	delavaine	208.2663, 208.2900, 234.0801, 251.1064, 251.1351, 305.1188, 305.1850, 380.1469, 381.0803, 381.1692	380.149	380.148	2.519	POS	3.6914e+06	4.29375e+06	3.87709e+06	3.95408e+06	0.00346685	PUSOZTGNPFHUMX-WOJBJXKFSA-N	CN1CC[C@]23[C@@]1(CCC4=CC5=C(C=C42)OCO5)C(=C(C(=O)C3)OC)OC											level2
M0679	FT2313PR	M+Na	C16H22O9	50.69	0	0.26	gardaloside		381.115	381.115	4.222	POS	1.47282e+06	1.10968e+06	1.57725e+06	1.38658e+06	0.00121572	KGDIDCUROGOWDM-WDALVHIASA-N	C=C1[C@H](C[C@H]2[C@@H]1[C@@H](OC=C2C=O)O[C@H]3[C@@H]([C@H]([C@@H]([C@H](O3)CO)O)O)O)O											level2
M0680	FT2315NR	M+FA-H	C22H26O10	44.42	61.2	1.01	Prupersin	78.95881, 124.99998, 153.01852, 153.03133, 341.11111, 495.14978	495.15	495.15	1.632	NEG	1.97212e+06	2393869	2.08475e+06	2.15025e+06	0.00188529	VBTGIZRDDFBNLB-UEDCKECHSA-N	C1=CC=C(C=C1)C(=O)OC[C@@H]2[C@H]([C@@H]([C@H]([C@@H](O2)OCC(C(C3=CC=C(C=C3)O)O)O)O)O)O											level2
M0681	FT2323PR	M+NH4	C20H28O6	51.19	82.35	0.78	Rubescensin A	159.1181, 169.1008, 208.3069, 225.1650, 243.1746, 244.1794, 261.1501, 305.1870, 329.1750, 330.1777	382.222	382.222	9.734	POS	5.98002e+06	6.33643e+06	6.19444e+06	6.1703e+06	0.00540998	SDHTXBWLVGWJFT-XKCURVIJSA-N	C=C1C(=O)[C@]23[C@H](O)[C@H]1CC[C@H]2[C@@]12CO[C@]3(O)[C@@H](O)[C@@H]1C(C)(C)CC[C@@H]2O					5321010		Terpenes	Diterpenoids			level2
M0682	FT2326PR	M+Na	C15H20O10	61.33	49.27	0.52	3,5-dimethoxy-4-[(2S,3R,4S,5S,6R)-3,4,5-trihydroxy-6-(hydroxymethyl)oxan-2-yl]oxybenzoic acid	70.06575, 136.0762, 185.04372, 213.12482, 365.18442, 383.09488, 383.13495, 383.19171, 384.0979	383.095	383.095	3.75	POS	1.67622e+06	1.82626e+06	1.85384e+06	1.78544e+06	0.00156544	BLKMDORKRDACEI-OVKLUEDNSA-N	COC1=CC(=CC(=C1O[C@H]2[C@@H]([C@H]([C@@H]([C@H](O2)CO)O)O)O)OC)C(=O)O							Phenylpropanoids				level2
M0683	FT2338NR	M+FA-H	C19H34O12	52.28	0	-1.2	Butyl (S)-3-hydroxybutyrate [arabinosyl-(1->6)-glucoside]		499.204	499.204	4.497	NEG	3.11747e+06	3.02377e+06	3.22949e+06	3.12358e+06	0.00273868	MLIAQAVEASULJH-UHFFFAOYSA-N	CCCCOC(=O)CC(C)OC1OC(COC2OCC(O)C(O)C2O)C(O)C(O)C1O	HMDB0039214	93805			73981662		Fatty Acyls				level2
M0684	FT2353PR	M+Na	C20H26O6	51.9	0	0.78	cynanogenin,a		385.162	385.162	6.488	POS	747300	846485	571787	721857	0.000632909	HTSSPBVEQPBHAG-FHHNZLSQSA-N	CC1=C(C=CO1)C(=O)CC[C@H]2[C@@H](CC=C3[C@@]2(C[C@H]([C@@H](C3)O)O)C)C(=O)O							Terpenes	Sesquiterpenoids			level2
M0685	FT2354PR	M+H	C22H24O6	40.05	62.45	-5.45	trans-hydroxyxanthohumol	285.0787, 293.2113, 308.0946, 349.1457, 367.1578, 385.1696, 385.2208, 385.2594, 385.3136, 386.2304	385.169	385.167	7.49	POS	5.03795e+06	2.59453e+06	2.71176e+06	3.44808e+06	0.0030232	HWVSMSIRKQLKFZ-UHFFFAOYSA-N	CC(=CCC1=C(C(=C(C=C1O)OC)C(=O)C=CC2=CC=C(C=C2)OC)O)CO					101371527		Phenylpropanoids				level2
M0686	FT2364PR	M+K	C19H24O6	43.5	81.15	8.01	Chamissonin diacetate	284.07993, 302.09079, 328.06958, 329.07239, 387.11768	387.114	387.117	2.009	POS	1.42793e+07	1.57314e+07	1.73366e+07	1.57824e+07	0.0138377	DEBBYPCBXVYUCZ-WZLFHOKTSA-N	CC1=CCC(C(=CC(C2C(C1)OC(=O)C2=C)OC(=O)C)C)OC(=O)C		67628		C09356	5281433		Lipids and lipid-like molecules				level2
M0687	FT2369NR	M+FA-H	C21H30O11	68.95	80.14	-1.99	Gein	125.0234, 131.0342, 148.0522, 149.0447, 163.0756, 191.0559, 233.0667, 293.0882, 457.1724, 503.1752	503.179	503.178	5.345	NEG	8.26122e+07	8.23559e+07	7.23526e+07	7.91069e+07	0.0693592	FSCNUJMKSQHQSY-UHFFFAOYSA-N	COC1=C(OC2OC(COC3OCC(O)C(O)C3O)C(O)C(O)C2O)C=CC(CC=C)=C1	HMDB0029909			C17058	12310056		Carbohydrates and Glycosides	Carbohydrates			level2
M0688	FT2370NR	M+FA-H	C21H30O11	63.81	67.81	-2.19	(2 e)-2-decene-4,6-diyne-1,8-diol 8-o-β-d-apio-furanosyl-(1→6)-β-d-glucopyranoside	59.01269, 71.01273, 503.1778	503.179	503.178	4.506	NEG	4.81599e+07	4.67827e+07	4.80109e+07	4.76512e+07	0.0417795	PCNDZKRTANOUCK-UHFFFAOYSA-N	COC1=C(C=CC(=C1)CC=C)OC2C(C(C(C(O2)COC3C(C(CO3)(CO)O)O)O)O)O							Carbohydrates and Glycosides	Carbohydrates			level2
M0689	FT2384PR	M+H	C24H38O4	51.53	84.45	0.77	merulinic acid a	57.07068, 71.08627, 149.02357, 167.03421, 207.90407, 305.19565	391.284	391.284	14.999	POS	8.09662e+06	6.52796e+06	6.40345e+06	7.00935e+06	0.00614564	IXDZSQUQSCLSSD-UHFFFAOYSA-N	CCCCCCCCC=CCCCCCCCC1=C(C(=CC(=C1)O)O)C(=O)O					21591019						level2
M0690	FT2390NR	M+FA-H	C19H27NO12	49.55	51.07	-1.38	4-(2-Nitroethyl)phenyl primeveroside	188.7466, 192.3447, 207.8032, 207.8285, 305.2839, 323.1035, 438.0385, 460.1474, 506.1634, 506.2475	506.153	506.152	3.615	NEG	2.81232e+06	2.45733e+06	2.51647e+06	2.59537e+06	0.00227556	ZHVLPKFAODFQST-UHFFFAOYSA-N	OC1COC(OCC2OC(OC3=CC=C(CCN(=O)=O)C=C3)C(O)C(O)C2O)C(O)C1O	HMDB0031742	87912			75110958		Carbohydrates and Glycosides	Carbohydrates			level2
M0691	FT2399NR	M+FA-H	C21H34O11	62.3	56.07	-1.38	Patrinoside	89.0235, 101.0250, 112.9862, 161.0474, 208.3776, 208.4028, 305.2718, 329.1664, 461.2044, 507.2110	507.21	507.209	4.523	NEG	1.16984e+07	9.98271e+06	9.42267e+06	1.03679e+07	0.00909037	BGDMXWQJUGENQP-QPCLWJSESA-N	CC(C)CC(=O)OC1C2C(CC(C2CO)O)C(=CO1)COC3C(C(C(C(O3)CO)O)O)O		69143		C11640	162135		Lipids and lipid-like molecules				level2
M0692	FT2435PR	M+Na	C17H26O9	61.4	51.38	0.25	Dihydrosyringin	397.14105, 397.1937, 398.14496	397.147	397.147	4.508	POS	6.71414e+06	5.3507e+06	6.00879e+06	6.02454e+06	0.00528219	NBCWSGSBMHILQP-GAGVYUBLSA-N	COC1=CC(=CC(=C1O[C@H]2[C@@H]([C@H]([C@@H]([C@H](O2)CO)O)O)O)OC)CCCO							Carbohydrates and Glycosides	Carbohydrates			level2
M0693	FT2440NR	M+Cl	C30H24O6	42.15	50.85	1.36	Blestriarene B	111.00791, 131.08183, 173.00876, 173.05669, 173.10423, 305.27869, 341.10934, 515.12726, 515.21832	515.125	515.126	0.952	NEG	1.54465e+07	1.66926e+07	1.62244e+07	1.61212e+07	0.0141347	LCCDZCVHGDFKNQ-UHFFFAOYSA-N	COC1=C2C(=C(C(=C1)O)C3=C4C=CC5=C(C4=C(C=C3O)OC)C=CC(=C5)O)CCC6=C2C=CC(=C6)O		68197		C10248	442695						level2
M0694	FT2453PR	M+Na	C23H36O4	48.15	62.72	0.75	Phthalic acid, isobutyl undecyl ester	57.0707, 83.0861, 101.0966, 143.0109, 199.0733, 208.8894, 213.0551, 299.1621, 399.1247, 399.2510	399.25	399.25	11.305	POS	1.8462e+07	1.48e+07	1.16142e+07	1.49587e+07	0.0131155	YXEXTSNCBSZCCV-UHFFFAOYSA-N	CCCCCCCCCCCOC(=O)C1=CC=CC=C1C(=O)OCC(C)C					6423494						level2
M0695	FT2461NR	M-H	C23H34O13	56.54	41.97	-1.55	methyl (1S,4aS,7aS)-7-methylene-1-[(2S,3R,4S,5S,6R)-3,4,5-trihydroxy-6-[[(2R,3R,4R,5S,6R)-3,4,5-trihydroxy-6-methyl-tetrahydropyran-2-yl]oxymethyl]tetrahydropyran-2-yl]oxy-4a,5,6,7a-tetrahydro-1H-cyclopenta[d]pyran-4-carboxylate	113.0252, 119.0359, 161.0450, 163.0784, 179.0556, 208.0969, 221.0667, 263.0779, 305.2640, 471.1884	517.194	517.193	5.547	NEG	2.33806e+07	2.89946e+07	2.13807e+07	2.45853e+07	0.0215559	LOPVRRKXBOZTKE-NYVWMQHDSA-N	C[C@@H]1[C@H]([C@H]([C@H]([C@@H](O1)OC[C@@H]2[C@H]([C@@H]([C@H]([C@@H](O2)O[C@H]3[C@H]4[C@H](CCC4=C)C(=CO3)C(=O)OC)O)O)O)O)O)O											level2
M0696	FT2464PR	M+Na	C20H26O7	65.37	71.99	1	8β-(4'-hydroxytigloyloxy)-3β,14-dihydroxy-6βh,7αh-germacra-1(10)z,4 e,-11(13)-trien-6,12-olide	401.15775, 402.1622	401.156	401.157	5.108	POS	1.08307e+07	1.07667e+07	9.08504e+06	1.02275e+07	0.00896723	ZOPQKMWHSMFPHD-UHFFFAOYSA-N	CC1=CC2C(C(CC(=CCC1O)CO)OC(=O)C(=CCO)C)C(=C)C(=O)O2							Lipids and lipid-like molecules				level2
M0697	FT2480PR	M+Na	C20H28O7	47.25	81.25	1.24	Pteroside B	272.10324, 290.11389, 403.16574	403.172	403.172	3.891	POS	5.9599e+06	6.26674e+06	3.46231e+06	5.22965e+06	0.00458524	UQYNGSPDPASNLN-BLAIOOKWSA-N	CC1CC2=C(C1=O)C(=C(C(=C2)C)CCOC3C(C(C(C(O3)CO)O)O)O)C	HMDB0030760	87180			134279		Carbohydrates and Glycosides	Carbohydrates			level2
M0698	FT2481NR	M+Cl	C30H28O6	48	85.48	0.77	marchantin k	89.02336, 105.01823, 177.03992, 519.15747	519.157	519.158	1.078	NEG	2.40261e+07	2.33647e+07	2.47364e+07	2.40424e+07	0.0210798	SXTGHJPQOPMJBE-UHFFFAOYSA-N	CCOC1CC2=CC(=CC=C2)OC3=C(CCC4=CC=C(C=C4)OC5=CC1=CC(=C5O)O)C=CC=C3O					5319276		Phenylpropanoids	Lignans			level2
M0699	FT2481PR	M+H	C19H30O9	50.82	0	-1.74	spionoside a		403.198	403.197	4.607	POS	5.7076e+06	5.11267e+06	4.3565e+06	5.05892e+06	0.00443555	STLXSEIODIBOIC-CDPGZDAZSA-N	C[C@@H](/C=C/[C@]1(C(=CC(=O)CC1(C)C)CO)O)O[C@H]2[C@@H]([C@H]([C@@H]([C@H](O2)CO)O)O)O											level2
M0700	FT2482NR	M+FA-H	C21H30O12	62.55	63.52	-2.7	ligusinenoside A	233.0464, 233.0713, 275.9369, 293.0879, 305.2751, 431.1565, 473.1664, 518.2533, 519.1716, 519.2498	519.175	519.173	4.092	NEG	3.029e+06	5.03112e+06	3.1106e+06	3.72357e+06	0.00326475	AQNAQAPYCUVRCH-XPGHUKDDSA-N	COC1=C(C=CC(=C1)/C=C/CO)O[C@H]2[C@@H]([C@H]([C@@H]([C@H](O2)CO[C@H]3[C@@H]([C@](CO3)(CO)O)O)O)O)O											level2
M0701	FT2495NR	M+FA-H	C21H32O12	51.21	0	-2.11	darendoside B		521.19	521.189	4.214	NEG	3.24144e+06	1.96966e+06	3.28755e+06	2.83288e+06	0.00248381	ZLPXZRZUFKQINJ-DDPVKAFRSA-N	CCO[C@H]1[C@]([C@H]([C@@H]([C@H](O1)CO)O)O[C@H]2[C@@H]([C@@H]([C@H]([C@@H](O2)C)O)O)O)(C3=CC(=C(C=C3)OC)O)O											level2
M0702	FT2505NR	M+FA-H	C27H42O7	56.51	37.08	-3.25	22-oxo-20-hydroxyecdysone	112.9866, 180.9726, 207.9203, 305.2777, 341.1133, 361.1650, 477.0918, 477.2864, 523.2200, 523.3002	523.295	523.293	4.949	NEG	1.31787e+07	1.09232e+07	1.36182e+07	1.25733e+07	0.011024	IILSBUXFTVZCJS-UHFFFAOYSA-N	CC12CCC3C(=CC(=O)C4C3(CC(C(C4)O)O)C)C1(CCC2C(C)(C(=O)CCC(C)(C)O)O)O							Steroids				level2
M0703	FT2527PR	M+Na	C28H48	44.66	61.09	-4.66	(24R)-methylcholest-4-ene and (24R)-ethylcholest-4-ene	135.1171, 147.1170, 149.1329, 161.1326, 189.1639, 191.1797, 203.1798, 217.1953, 407.3675, 408.3712	407.369	407.367	6.967	POS	1.92219e+09	2.0182e+09	1.95759e+09	1.96599e+09	1.72374	YYDIRWBJDGPZSR-NXGVQJHJSA-N	C[C@H](CC[C@@H](C)C(C)C)[C@H]1CC[C@@H]2[C@@]1(CC[C@H]3[C@H]2CCC4=CCCC[C@]34C)C							Steroids				level2
M0704	FT2583PR	M+NH4	C21H30O7	49.69	73.29	0.73	Nigakilactone M	243.1749, 244.1796, 300.8085, 300.8553, 305.1863, 359.1858, 412.2193, 412.2738, 413.2679, 435.1102	412.232	412.233	9.265	POS	3.93306e+06	4.21652e+06	4.11887e+06	4.08948e+06	0.00358557	JTUXCVKEZIPSKW-WMJZPHELSA-N	CC1C=C(C(=O)C2(C1CC3C4(C2C(C(C(C4(CC(=O)O3)O)C)O)O)C)C)OC		71514		C17035	46173855		Lipids and lipid-like molecules				level2
M0705	FT2589NR	M-H	C30H42N4O5	47.07	56.21	0	(2S,3S)-N-[(1S)-1-carbamoyl-3-methyl-butyl]-2-[[(2S)-2-dimethylamino-3-phenyl-propanoyl]amino]-3-(4-formylphenoxy)-4-methyl-valeramide	153.091, 171.1021, 207.8114, 391.21359, 473.29395, 491.30356, 537.30896	537.308	537.308	5.282	NEG	1.00583e+07	1.0136e+07	1.05442e+07	1.02462e+07	0.00898363	BTRDGIAPANRNSU-FWEHEUNISA-N	CC(C)C[C@@H](C(=O)N)NC(=O)[C@H]([C@H](C(C)C)OC1=CC=C(C=C1)C=O)NC(=O)[C@H](CC2=CC=CC=C2)N(C)C							Amino Acids, Peptides and derivatives				level2
M0706	FT2603NR	2M-H	C13H18O6	50.79	0	-2.41	(2S,3R,4S,5S,6R)-2-(benzyloxy)-6-methylol-tetrahydropyran-3,4,5-triol		539.216	539.215	4.648	NEG	2.34832e+06	2.5505e+06	2.29271e+06	2.39718e+06	0.00210179	GKHCBYYBLTXYEV-LBELIVKGSA-N	C1=CC=C(C=C1)CO[C@@H]2[C@@H]([C@H]([C@@H]([C@H](O2)CO)O)O)O							Carbohydrates and Glycosides	Carbohydrates			level2
M0707	FT2608PR	M+NH4	C18H26O10	67.82	39.765	0.48	Benzyl alcohol + Hex-Pen	241.0717, 253.1072, 258.0736, 259.0815, 271.1183, 288.1457, 295.1026, 420.1278, 420.1869, 421.1223	420.186	420.186	4.419	POS	1.14088e+07	1.28218e+07	1.24102e+07	1.22136e+07	0.0107086	NJMQSVWMCODQIP-UHFFFAOYSA-N	OCC1(O)COC(OCC2OC(OCC=3C=CC=CC3)C(O)C(O)C2O)C1O							Carbohydrates and Glycosides	Carbohydrates			level2
M0708	FT2619NR	M+FA-H	C27H44O8	62.34	63.25	-1.85	Punisterone	61.98657, 495.29755, 541.30334	541.304	541.303	4.992	NEG	3.56656e+08	2.98212e+08	2.63684e+08	3.06184e+08	0.268455	PJHYXCVCRWJEMV-XYFSXPBDSA-N	CC(C)[C@H](C[C@H]([C@@](C)([C@H]1CC[C@@]2([C@@]1(C[C@H]([C@H]3C2=CC(=O)[C@H]4[C@@]3(C[C@@H]([C@@H](C4)O)O)C)O)C)O)O)O)O											level2
M0709	FT2624PR	M+Na	C28H46O	42.82	51.79	-4.75	ergosta-5,7- diene-3β-ol	199.14824, 201.16386, 213.16394, 403.33606, 421.34653, 422.3497	421.348	421.346	6.829	POS	9.66615e+07	7.34837e+07	6.54607e+07	7.85353e+07	0.068858	GKASLTRZJRYZOB-UHFFFAOYSA-N	CC(C)C(=C)CCC(C)C1CCC2=C3CCC4CC(CCC4(C3CCC12C)C)O							Steroids				level2
M0710	FT2639PR	M+Na	C28H48O	43.79	60.68	-5.2	4-methylcholest-7-enol	95.08606, 109.10167, 123.11711, 203.1796, 405.35181, 423.36227	423.364	423.362	9.255	POS	1.14825e+08	1.73669e+08	1.11778e+08	1.33424e+08	0.116983	JBTOBDCIXRFPJS-UHFFFAOYSA-N	CC1CCCC2(C1CC=C3C2CCC4(C3CCC4C(C)CCCC(C)CO)C)C					66727514		Steroids				level2
M0711	FT2640NR	M+Cl	C31H44O6	45.05	55.56	2.92	Glyuranolide	112.98461, 411.306, 479.29355, 547.28149	547.28	547.282	9.109	NEG	1.02286e+07	1.10965e+07	1.05002e+07	1.06084e+07	0.00930121	MKDSBDQLSLPNOQ-UHFFFAOYSA-N	CC1(C2CCC3(C(C2(CCC1O)C)C(=O)C=C4C3(CCC5(C4CC6(CC5OC6=O)C)C)C(=O)OC)C)C	HMDB0038745	93398			5317769		Terpenes	Triterpenoids			level2
M0712	FT2641PR	M+Na	C28H48O	43.97	58.02	-4.72	ergostenol	95.08608, 109.10162, 123.11721, 187.14809, 217.19514, 405.3519, 423.36243	423.364	423.362	7.222	POS	2.97917e+08	2.90873e+08	2.91079e+08	2.9329e+08	0.25715	NGXRTVJNRVZABS-UHFFFAOYSA-N	CC(CCC(C)C(=CO)C)C1CCC2C1(CCC3C2CCC4C3(CCCC4)C)C					129636648		Steroids				level2
M0713	FT2642PR	M+Na	C28H48O	43.92	57.91	-4.96	Fungisterol	95.08617, 109.1017, 123.11726, 203.17981, 405.35202, 423.36258, 424.36609	423.364	423.362	5.383	POS	5.93015e+09	5.6882e+09	3.14774e+09	4.92203e+09	4.31553	PUGBZUWUTZUUCP-ZRKHGVCBSA-N	C1[C@]2(C)[C@@]3([H])CC[C@]4(C)[C@@]([H])([C@]([H])(C)CC[C@H](C)C(C)C)CC[C@@]4([H])C3=CC[C@@]2([H])C[C@@H](O)C1		83963	LMST01030105		5283646		Steroids				level2
M0714	FT2646NR	M-H	C26H30O13	50.77	85.85	-2.19	Liguiritigenin-7-O-β-D-apiosyl-4'-O-β-D-glucoside	341.10352, 503.16254, 549.16284	549.164	549.163	5.616	NEG	3.80318e+07	4.17917e+07	3.77075e+07	3.9177e+07	0.0343495	KEABDZDFSMGRQX-UHFFFAOYSA-N	O=C1CC(c2ccc(OC3OC(CO)C(O)C(O)C3O)cc2)Oc2cc(OC3OCC(O)(CO)C3O)ccc21					124578359		Flavonoids				level2
M0715	FT2646PR	M+NH4	C17H26O11	57.44	31.2	0.24	caryoptoside	95.04974, 424.16656, 425.14215	424.181	424.181	4.385	POS	1.75094e+06	2.27884e+06	2.12927e+06	2.05302e+06	0.00180004	VIXATJMNFXMPDC-BEZJANDHSA-N	C[C@@]1([C@H](CC2C1[C@@H](OC=C2C(=O)OC)O[C@H]3[C@@H]([C@H]([C@@H]([C@H](O3)CO)O)O)O)O)O											level2
M0716	FT2649NR	M+FA-H	C24H40O11	51.6	0	-1.82	cuneataside e		549.257	549.256	5.136	NEG	2.343e+06	1.9987e+06	2.34395e+06	2.22855e+06	0.00195394	OVWDRYCZWVUZQT-PUQDOQKCSA-N	CC1=C(C(C[C@@H](C1)O[C@H]2[C@@H]([C@H]([C@@H]([C@H](O2)CO[C@H]3[C@@H]([C@](CO3)(CO)O)O)O)O)O)(C)C)CCC(=O)C											level2
M0717	FT2654PR	M+Na	C18H26O10	69.09	68.32	0.71	Acetylcatalpol	425.142	425.141	425.141	4.419	POS	1.50291e+07	1.73606e+07	1.61383e+07	1.6176e+07	0.0141828	HDMCWFHTAHTHFU-UHFFFAOYSA-N	CC(=O)OCC12CC1C(C3C2C(OC=C3)OC4C(C(C(C(O4)CO)O)O)O)O							Carbohydrates and Glycosides	Carbohydrates			level2
M0718	FT2662NR	M+FA-H	C25H30O11	67.3	81.81	-2	yemuoside ym1	149.0625, 165.0577, 178.0296, 193.0502, 195.0656, 282.0931, 305.2684, 341.1032, 389.1250, 551.1777	551.179	551.178	4.425	NEG	4.03649e+06	5.33205e+06	4.18887e+06	4.51914e+06	0.00396228	NQHHQUVEHGBXRA-UHFFFAOYSA-N	COC1=C(C=CC(=C1)C2C(C3=C(O2)C(=CC(=C3)C=CCO)OC4C(C(C(C(O4)CO)O)O)O)CO)O							Phenylpropanoids				level2
M0719	FT2667NR	M+Cl	C25H40O11	43.01	56.58	1.63	Eriojaposide B	53.69304, 78.959, 152.99493, 305.24292, 305.28595, 443.50259, 483.23648, 505.22534, 551.22583	551.225	551.226	6.105	NEG	2.81837e+06	2.81657e+06	2.81656e+06	2.81717e+06	0.00247003	AFWVBXLXFDAISA-GPRPIQDKSA-N	CC1C(C(C(C(O1)OCC2C(C(C(C(O2)OC(C)C=CC3C(=CC(=O)CC3(C)C)C)O)O)O)O)O)O	HMDB0038029	92804			11060349		Fatty Acyls				level2
M0720	FT2668NR	M+FA-H	C29H46O7	51.18	0	-2.18	decumbesterone A		551.325	551.324	5.636	NEG	2.23856e+06	1.99845e+06	1.72005e+06	1.98569e+06	0.00174101	VEIMPAGTQSNXNE-YAUYKCKZSA-N	CC([C@H](C[C@H]([C@@](C)([C@H]1CC[C@@]2([C@@]1(CC[C@H]3C2=CC(=O)[C@H]4[C@@]3(C[C@@H]([C@@H](C4)O)O)C)C)O)O)O)C(=C)C)O											level2
M0721	FT2669PR	M+H	C30H48O	48.86	65.54	1.18	19α-hydroxyferna-7,9(11)-diene	147.1169, 149.1327, 161.1327, 189.1641, 203.1796, 207.1745, 217.1953, 407.3674, 425.3780, 426.3812	425.377	425.377	6.967	POS	2.15857e+09	2.03409e+09	2.03577e+09	2.07614e+09	1.82032	IKBSUPYQHIJKAQ-UHFFFAOYSA-N	CC(C)C1CC(C2C1(CCC3(C2(CC=C4C3=CCC5C4(CCCC5(C)C)C)C)C)C)O							Terpenes	Triterpenoids			level2
M0722	FT2700NR	M+FA-H	C30H28O8	40.72	50.74	-6.24	isorottlerin	207.97903, 241.0027, 527.18762, 538.17749, 538.67896	561.184	561.18	8.157	NEG	1.03176e+07	1.20536e+07	1.14428e+07	1.12713e+07	0.00988245	ZMESDDISZUDKEI-UHFFFAOYSA-N	CC1=C(C(=C(C(=C1O)C(=O)C)O)CC2=C3C(=C4C(=C2O)C=CC(O4)(C)C)C(=O)CC(O3)C5=CC=CC=C5)O							Flavonoids				level2
M0723	FT2718NR	M+FA-H	C24H38O12	65.66	65.86	-1.78	(6s,9r)-vomifoliol-9-o-β-xylopyranosyl-(1''→6')-o-β-glucopyranoside	89.0247, 99.0094, 101.0251, 149.0472, 191.0560, 208.6529, 208.6780, 293.0933, 517.2300, 563.2397	563.236	563.236	4.705	NEG	7.27887e+06	6.38942e+06	7.1344e+06	6.93423e+06	0.00607978	ZHAMWJWQXSZIAQ-UHFFFAOYSA-N	CC1=CC(=O)CC(C1(C=CC(C)OC2C(C(C(C(O2)COC3C(C(C(CO3)O)O)O)O)O)O)O)(C)C							Fatty Acyls				level2
M0724	FT2724PR	M+NH4	C24H30O6	72.83	94.1	0.23	caesaldekarin e	107.08625, 119.08598, 135.08076, 281.1387, 415.21198	432.238	432.238	10.019	POS	3.38572e+07	3.34378e+07	3.42944e+07	3.38632e+07	0.0296905	VVJWDPJDEOTQOZ-AWAHEQQVSA-N	CC1=C2CC[C@@]3([C@@](C2=CC4=C1C=CO4)([C@H](C[C@H](C3(C)C)OC(=O)C)OC(=O)C)C)O											level2
M0725	FT2760PR	M+NH4	C18H28O11	44.52	64.65	1.37	7-O-methylmorroniside	86.09712, 127.03951, 132.10213, 206.12816, 230.13887, 258.13358, 276.14429, 353.18201, 438.20572, 439.12903	438.196	438.196	1.496	POS	3.72505e+06	4.03713e+06	4.7062e+06	4.15612e+06	0.003644	IZODPOCIKVLNIL-UHFFFAOYSA-N	CC1C2C(CC(O1)OC)C(=COC2OC3C(C(C(C(O3)CO)O)O)O)C(=O)OC					127258930		Carbohydrates and Glycosides	Carbohydrates			level2
M0726	FT2773NR	M-H2O-H	C27H44O14	58.42	60.33	-3.84	dendroside d	71.0135, 101.02454, 305.27646, 527.25055, 573.25757	573.259	573.257	5.061	NEG	4.0946e+06	4.38458e+06	4.39334e+06	4.29084e+06	0.00376212	LRLWNFCOLQJNHA-KNCJFJOOSA-N	C[C@@H]1CC[C@H]2[C@@H]1[C@H]3[C@H]([C@@]3(C)C(=O)O[C@H]4[C@@H]([C@H]([C@@H]([C@H](O4)CO)O)O)O)CC[C@]2(CO[C@H]5[C@@H]([C@H]([C@@H]([C@H](O5)CO)O)O)O)O											level2
M0727	FT2773PR	M+H	C30H46O2	49.43	69.21	0.46	11-keto-α-amyrenone	201.1643, 203.1798, 205.1955, 207.7687, 217.1955, 247.1696, 249.1853, 393.3514, 439.3577, 440.3600	439.357	439.357	9.429	POS	1.56203e+08	1.50999e+08	1.55711e+08	1.54304e+08	0.135291	LZXVZTSHGYUWRT-UHFFFAOYSA-N	CC1CCC2(CCC3(C(=CC(=O)C4C3(CCC5C4(CCC(=O)C5(C)C)C)C)C2C1C)C)C							Terpenes	Triterpenoids			level2
M0728	FT2774PR	M+Na	C28H48O2	51.96	70.22	-5.23	(β+γ)-Tocopherol	201.1641, 203.1797, 205.1953, 217.1952, 235.1696, 247.1695, 249.1851, 393.3523, 439.3575, 440.3606	439.359	439.357	10.181	POS	3.06976e+08	2.99435e+08	2.97922e+08	3.01444e+08	0.2643	WGVKWNUPNGFDFJ-UHFFFAOYSA-N	CC1=CC(=C(C2=C1OC(CC2)(C)CCCC(C)CCCC(C)CCCC(C)C)C)O							Lipids and lipid-like molecules				level2
M0729	FT2776PR	M+H	C30H46O2	48.85	65.01	0.91	5-dehydrokarounidiol	127.1121, 147.1170, 159.1171, 187.1483, 201.1642, 205.1589, 215.1797, 421.3469, 439.3575, 440.3601	439.356	439.357	6.824	POS	5.03205e+08	5.06366e+08	5.13099e+08	5.07556e+08	0.445014	WDJWPKSFUUKJFX-CSVNMTLBSA-N	C[C@]12CC[C@@](C[C@H]1[C@@]3(CC=C4C(=CC=C5[C@@]4(CC[C@H](C5(C)C)O)C)[C@]3(CC2)C)C)(C)CO											level2
M0730	FT2801PR	M+H	C30H48O2	46.65	50.83	0.68	Karounidiol	95.08618, 109.10172, 203.17961, 423.36258, 441.37308	441.372	441.372	5.383	POS	3.14817e+09	9.41783e+08	1.20133e+09	1.76376e+09	1.54643	UIXJVDGAGQPTFR-ZSBHZPGCSA-N	CC1(C(CCC2(C1CC=C3C2=CCC4(C3(CCC5(C4CC(CC5)(C)CO)C)C)C)C)O)C		71659		C17394	159490		Terpenes	Triterpenoids			level2
M0731	FT2809NR	M+FA-H	C26H34O12	52.24	0	-1.2	(?)-olivil-4''-o-β-d-glucopyranoside		583.205	583.204	4.565	NEG	2.43375e+06	2.21316e+06	2.11592e+06	2.25428e+06	0.0019765	FVMFBRPENVSJIZ-UHFFFAOYSA-N	COC1=C(C=CC(=C1)C2C(C(CO2)C(C3=CC(=C(C=C3)O)OC)O)COC4C(C(C(C(O4)CO)O)O)O)O							Phenylpropanoids	Lignans			level2
M0732	FT2811NR	M+Cl	C30H44O9	42.23	55.07	2.06	caudoside	102.9574, 103.0031, 208.2380, 241.0036, 305.2456, 305.2832, 342.1388, 560.2919, 583.3165, 584.1418	583.265	583.267	5	NEG	4.47398e+06	6.90096e+06	7.01467e+06	6.12987e+06	0.00537453	NHHVCMQEIZXJDB-UHFFFAOYSA-N	CC1C(C(CC(O1)OC2CCC3(C(C2)CCC4C3C(=O)C(C5(C4(CCC5C6=CC(=O)OC6)O)C)O)C)OC)O					120676		Steroids				level2
M0733	FT2813PR	M+H	C30H50O2	70.93	93.01	0.68	Myricadiol	189.16394, 207.17462, 221.19002, 425.3782, 443.38876, 444.39215	443.388	443.388	10.774	POS	5.98378e+07	5.95528e+07	6.10061e+07	6.01322e+07	0.0527226	RJAKLUPHSBOQNU-UHFFFAOYSA-N	CC1(C)CCC2(CO)CC=C3C4(C)CCC5C(C)(C)C(O)CCC5(C)C4CCC3(C)C2C1	HMDB0034685	90136			4979342		Terpenes	Sesterterpenoids			level2
M0734	FT2834PR	M+H	C27H40O5	47.68	57.25	0.67	Asparacosin A	69.07066, 165.12759, 301.17993, 371.22177, 409.27383, 427.28467, 445.29523, 446.29831	445.294	445.295	4.954	POS	1.25951e+09	1.22701e+09	1.19439e+09	1.22697e+09	1.07578	YWWQQPDLTAKFSH-ANLDUCOMSA-N	C1[C@]2(C)[C@@]3([H])C[C@@H](O)[C@]4(C)[C@@]5(O)[C@@H]([C@]6(O[C@H]5C[C@@]4([H])[C@]3([H])CCC2=CC(=O)C1)CC[C@@]([H])(C)CO6)C			LMST01080098		11385250		Terpenes	Triterpenoids			level2
M0735	FT2840PR	M+NH4	C25H32O6	51.5	64.78	0.45	20s,21-epoxyresibufogenin 3-formate	107.08598, 119.08589, 135.08064, 281.13828, 415.21191, 446.25485	446.253	446.253	10.019	POS	3.5114e+06	3.45561e+06	3.09911e+06	3.35537e+06	0.00294192	CMYYMVGNLZUIOQ-FSDZUXNOSA-N	C[C@]12CC[C@@H](C[C@H]1CC[C@@H]3[C@@H]2CC[C@]4([C@]35[C@H](O5)C[C@@H]4[C@@]67C=CC(=O)OC6O7)C)OC=O											level2
M0736	FT2862NR	M+Cl	C32H34N2O7	41.1	57.42	-3.71	scutebarbatine A	68.99536, 101.02469, 112.98659, 212.98904, 389.09143, 457.08231, 547.20953, 547.28363, 593.20288, 593.29962	593.21	593.208	4.405	NEG	2.31578e+06	2.31151e+06	2.51454e+06	2.38061e+06	0.00208727	CFCKNUOZCOKYOO-JUJIBZTHSA-N	CC1=CCC[C@H]2[C@]1([C@H]([C@@H]([C@]([C@]2(C)/C=C/C3=CC(=O)OC3)(C)O)OC(=O)C4=CN=CC=C4)OC(=O)C5=CN=CC=C5)C											level2
M0737	FT2864NR	M+FA-H	C30H44O9	52.08	89.71	1.69	Cymarin	112.97659, 112.98629	593.295	593.296	4.966	NEG	3.30321e+08	3.41179e+08	3.29887e+08	3.33796e+08	0.292665	XQCGNURMLWFQJR-UHFFFAOYSA-N	O=CC12CCC(OC3OC(C)C(O)C(OC)C3)CC2(O)CCC4C1CCC5(C)C(C6=CC(=O)OC6)CCC45O					539061		Steroids				level2
M0738	FT2869PR	M+NH4	C19H30O11	46.12	71.73	0.44	secologanin dimethyl acetal	127.3298, 129.0915, 210.1284, 223.0129, 239.7067, 255.1220, 273.1330, 305.1853, 452.2121, 452.3236	452.212	452.212	9.328	POS	2.0269e+06	1.91393e+06	1.92876e+06	1.95653e+06	0.00171544	HUVIXLWRQSMCLN-PXRCHJMLSA-N	COC(C[C@H]1[C@H]([C@@H](OC=C1C(=O)OC)O[C@H]2[C@@H]([C@H]([C@@H]([C@H](O2)CO)O)O)O)C=C)OC											level2
M0739	FT2889PR	M+Na	C21H36O9	50.18	0	-0.88	(1s,4s,5s,7r,10r)-10,11,14-trihydroxyguai-3-one 11-o-β-d-glucopyranoside		455.226	455.226	4.647	POS	5.16606e+06	5.39041e+06	4.82969e+06	5.12872e+06	0.00449675	KWDNQVRRYNIDTM-UHFFFAOYSA-N	CC1C2CC(CCC(C2CC1=O)(CO)O)C(C)(C)OC3C(C(C(C(O3)CO)O)O)O							Lipids and lipid-like molecules				level2
M0740	FT2891PR	M+H	C30H46O3	43.74	57.54	-0.22	Ganoderic acid Y	201.1646, 203.1796, 205.1606, 213.2713, 213.2904, 397.3128, 409.3460, 437.3404, 455.2781, 455.3516	455.352	455.352	9.225	POS	4.39287e+06	4.46935e+06	5.15564e+06	4.67262e+06	0.00409685	HUTCYUJPLOTDMX-SPPZYOJVSA-N	CC(CCC=C(C)C(=O)O)C1CCC2(C1(CC=C3C2=CCC4C3(CCC(C4(C)C)O)C)C)C	HMDB0035090	90435			57397445		Terpenes	Triterpenoids			level2
M0741	FT2904PR	M+H	C30H48O3	49.85	71.4	0.66	Ganodermatriol	147.1171, 187.1484, 189.1639, 201.1639, 207.1746, 215.1793, 421.3466, 439.3573, 457.3679, 458.3718	457.367	457.367	6.806	POS	3.90256e+08	3.66354e+08	5.74949e+08	4.43853e+08	0.38916	LIJZGBVDQCTWLG-UHFFFAOYSA-N	CC(CCC=C(CO)CO)C1CCC2(C)C3=CCC4C(C)(C)C(O)CCC4(C)C3=CCC12C	HMDB0035315	90618			131751704		Terpenes	Triterpenoids			level2
M0742	FT2920NR	M-H2O-H	C28H30O16	51.78	0	0	1,3,6-trihydroxy-2-methylanthraquinone-3-O-(3'-O-acetyl)-α-rhamnosyl(1→2)-glucoside		603.135	603.135	5.259	NEG	580770	459522	448644	496312	0.000435155	HIKGELDUNIPULL-MSEUIOMGSA-N	CC1=C(C=C2C(=C1O)C(=O)C3=C(C2=O)C=C(C=C3)O)O[C@H]4[C@@H]([C@@H]([C@H]([C@H](O4)CO)O)OC(=O)C)O[C@@H]5[C@H]([C@@H]([C@H]([C@@H](O5)O)O)O)O											level2
M0743	FT2921NR	M+FA-H	C25H34O14	49.44	71.43	0.99	macrophylloside d	112.97681, 112.98669, 557.17926	603.192	603.192	4.483	NEG	6.24637e+06	5.91738e+06	5.6106e+06	5.92478e+06	0.00519472	BKABLXWGRDWHDB-GWOWOUNZSA-N	CC1(C=CC2=CC(=C(C=C2O1)OC)C(=O)O[C@H]3[C@@H]([C@H]([C@@H]([C@H](O3)CO[C@H]4[C@@H]([C@H]([C@@H]([C@H](O4)CO)O)O)O)O)O)O)C							Organoheterocyclic compounds				level2
M0744	FT2943NR	M-H	C37H40N2O6	43.57	59.66	1.48	Homoaromoline	584.2772, 584.7806, 585.2831, 607.2796, 739.4318, 781.4445, 782.4470, 1081.5457, 1123.5601, 1124.5607	607.28	607.28	7.615	NEG	5.21084e+06	5.54556e+06	5.99917e+06	5.58519e+06	0.00489697	YJRWQNIRFXVBRB-WDYNHAJCSA-N	CN1CCC2=CC(=C(C3=C2C1CC4=CC=C(C=C4)OC5=C(C=CC(=C5)CC6C7=CC(=C(C=C7CCN6C)OC)O3)OC)O)OC		440208			99620		Phenylpropanoids	Lignans			level2
M0745	FT2945PR	M+NH4	C21H34O10	51.85	0	0.43	(Z)-(1S,5R)-beta-pinen-10-yl-beta-vicianoside		464.249	464.249	5.873	POS	1.94063e+06	2.09987e+06	2.2269e+06	2.08913e+06	0.00183171	QIJSFUZTJUWHOM-UHFFFAOYSA-N	CC1(C2CCC(=C(C3C(C(C(C(O3)OC)O)O)O)OC4C(C(C(CO4)O)O)O)C1C2)C							Lipids and lipid-like molecules				level2
M0746	FT2959PR	M+NH4	C24H32O6S	48.2	89.3	-5.15	Bakkenolide-IIIa	125.0966, 127.0394, 143.1069, 145.0499, 251.1286, 269.1387, 287.1494, 305.1821, 449.2051, 466.2277	466.231	466.228	9.613	POS	1.15713e+07	1.27698e+07	1.15502e+07	1.19637e+07	0.0104896	LWJFULOPSWJZSL-UHFFFAOYSA-N	CC=C(C)C(=O)OC1C2C(CCC(C2(CC13C(=C)COC3=O)C)C)OC(=O)C=CSC					137706161		Lipids and lipid-like molecules				level2
M0747	FT2960PR	M+NH4	C24H32O8	42.12	74.47	5.36	Cubebinin	215.43265, 272.10373, 290.11346, 290.14786, 305.19437, 349.16208, 466.1842	466.238	466.241	1.998	POS	1.24436e+06	2.0487e+06	2.37142e+06	1.88816e+06	0.0016555	PIYHDSUVUSVLGU-UHFFFAOYSA-N	COC1=CC(CC2COC(O)C2CC2=CC(OC)=C(OC)C(OC)=C2)=CC(OC)=C1OC	HMDB0033273	89133			75048911		Phenylpropanoids	Lignans			level2
M0748	FT2983NR	M+FA-H	C28H28O13	48.85	67.8	0.97	JusticidinosideA	61.9881, 68.9956, 112.97662, 112.9863, 305.26486, 570.30658, 570.80164, 593.80481	617.15	617.151	5.621	NEG	6.11073e+06	5.64577e+06	5.52102e+06	5.75917e+06	0.00504952	HVXLNKUTDGPTBL-UHFFFAOYSA-N	COC1=C(C=C2C(=C1)C(=C3COC(=O)C3=C2OC)C4=CC5=C(C=C4OC6C(C(C(C(O6)CO)O)O)O)OCO5)OC					10030964		Phenylpropanoids	Lignans			level2
M0749	FT2997PR	M+H	C30H50O4	52.3	86.03	0.63	Ganoderiol A	71.0498, 107.08617, 125.09642, 143.10686, 205.15918, 421.34689, 439.35739, 457.36801, 475.37885	475.378	475.378	6.822	POS	1.80693e+09	1.75506e+09	1.75493e+09	1.77231e+09	1.55392	VMEFPSOTFFVAQJ-OBGNTNONSA-N	CC(CCC(C(C)(CO)O)O)C1CCC2(C1(CC=C3C2=CCC4C3(CCC(C4(C)C)O)C)C)C	HMDB0035326	90626			100927467		Terpenes	Triterpenoids			level2
M0750	FT3001NR	M+FA-H	C32H41N5O5	54.1	66.03	3.71	Ergokryptine	553.2958, 574.3012, 574.8028, 597.3042, 597.8056, 620.3070, 1089.5887, 1107.5975, 1149.6101, 1150.6122	620.304	620.307	7.58	NEG	1.14624e+09	1.1221e+09	1.46031e+09	1.24288e+09	1.08973	YDOTUXAWKBPQJW-UHFFFAOYSA-N	CC(C)CC1N2C(=O)C(NC(=O)C3CN(C)C4CC5=CNC6=CC=CC(=C56)C4=C3)(OC2(O)C2CCCN2C1=O)C(C)C	HMDB0248211				99049		Alkaloids				level2
M0751	FT3009PR	M+NH4	C27H24O7	42.8	53.56	1.25	rhinacanthin n	442.3023, 442.3755, 459.3817, 460.3120, 460.3882, 477.3179, 477.3925, 478.1837, 478.3200, 478.3975	478.185	478.185	5.087	POS	6.59861e+06	6.88377e+06	5.85381e+06	6.4454e+06	0.00565118	QGNLMSYURYKNII-UHFFFAOYSA-N	CC(C)(CC1=C(C2=CC=CC=C2C(=O)C1=O)O)COC(=O)C3=C(C4=CC=CC=C4C(=C3)OC)O					10766384						level2
M0752	FT3019PR	M+NH4	C27H26O7	45.93	79.86	-5.83	bletlol B	138.10278, 140.06839, 318.16614, 480.21951	480.207	480.204	1.777	POS	2.38258e+07	1.91167e+07	1.89681e+07	2.06369e+07	0.018094	QDTMSPUGALRFKA-CCLHPLFOSA-N	CC(=O)O[C@@H]1[C@@H](COC2=CC(=C3C(=C12)CCC4=C3C=CC(=C4)O)OC)C5=CC(=C(C=C5)O)OC							Flavonoids	Isoflavones			level2
M0753	FT3039PR	M+Na	C21H32O11	59.8	44.2	0.21	dendromoniliside b	483.18439	483.183	483.184	4.606	POS	1.22279e+07	1.17743e+07	1.12093e+07	1.17372e+07	0.0102909	VGJYMRIOASNQIL-DFKMWCPOSA-N	C[C@]12[C@H](CC[C@@H]1C(=O)O)[C@H]3[C@H]([C@@H]([C@@H]2O[C@H]4[C@@H]([C@H]([C@@H]([C@H](O4)CO)O)O)O)OC3=O)C(C)(C)O											level2
M0754	FT3068PR	M+NH4	C21H28O12	46.61	75.31	0.61	11-hydroxy-sec-o-beta-d-glucosylhamaudol	212.5858, 244.0976, 246.1115, 264.1229, 292.1174, 310.1278, 472.1083, 472.1813, 490.1834, 509.0450	490.191	490.192	2.503	POS	3.47399e+06	3.19534e+06	4.15622e+06	3.60852e+06	0.00316387	PYNYKKYWAPUZQF-NEIOYTPDSA-N	CC1([C@@H](CC2=C(O1)C=C3C(=C2O)C(=O)C=C(O3)CO)OOC[C@@H]([C@H]([C@@H]([C@@H](CO)O)O)O)O)C							Organoheterocyclic compounds				level2
M0755	FT3075NR	M+Cl	C34H34O10	49.24	93.77	-0.47	12-benzoxydaphnetoxin	115.00437, 133.00294, 133.01343, 295.06799	637.185	637.185	0.96	NEG	6.5357e+07	6.19877e+07	3.2259e+07	5.32012e+07	0.0466457	QKMXESBAFIKRAD-UHFFFAOYSA-N	CC1C(C2(C3C4C1(C5C=C(C(=O)C5(C(C6(C4O6)CO)O)O)C)OC(O3)(O2)C7=CC=CC=C7)C(=C)C)OC(=O)C8=CC=CC=C8							Terpenes	Diterpenoids			level2
M0756	FT3080PR	M+H	C28H36N4O4	41.98	58.96	3.04	ephedradine a	439.2490, 440.4909, 448.2765, 457.2590, 461.6306, 475.2683, 475.3795, 493.2054, 493.2797, 493.3861	493.278	493.279	5.075	POS	2.99951e+06	3.01256e+06	4.70031e+06	3.57079e+06	0.00313079	ASCIWXOCZAWSON-RNJDCESWSA-N	C1CCN2CCCNC(=O)C[C@@H](C3=CC4=C(C=C3)O[C@H]([C@@H]4C2=O)C5=CC=C(C=C5)O)NCCCNC1							Phenylpropanoids				level2
M0757	FT3082PR	M+H	C30H52O5	49.44	70.09	0.81	(20R)- 3β,16β-trihydroxydammar-24-ene	147.1168, 187.1485, 189.1641, 207.1746, 215.1788, 421.3470, 439.3576, 457.3680, 475.3791, 493.3897	493.388	493.388	6.822	POS	3.10194e+07	7.1622e+07	4.22103e+07	4.82839e+07	0.0423343	XDCOXHMIJKGFNL-VISYQZCASA-N	C[C@]12CC[C@@H](C([C@H]1CC[C@@]3([C@@H]2C[C@H]([C@H]4[C@]3(C[C@@H]([C@@H]4[C@](C)(C/C=C/C(C)(C)O)O)O)C)O)C)(C)C)O											level2
M0758	FT3091PR	M+H	C28H46O7	68.87	68.81	-0.2	makisterone B	441.30035, 459.31079, 477.3215, 495.18399, 495.327, 496.18549	495.332	495.332	5.231	POS	1.21554e+07	1.14739e+07	1.08846e+07	1.15046e+07	0.010087	ZJISPMMPECVLMY-CSUDGKPCSA-N	C1[C@H](O)[C@H](O)C[C@@]2([H])C(=O)C=C3[C@@]([H])([C@]21C)CC[C@]1(C)[C@@]([H])([C@](O)(C)[C@H](O)C[C@@H](C)C(CO)C)CC[C@]13O		57720	LMST01031017	C08829	441830		Steroids				level2
M0759	FT3104PR	M+Na	C20H28O13	58.67	40.56	-0.2	Amygdalinic acid	192.03899, 499.13791	499.142	499.142	4.159	POS	5.2382e+06	6.36428e+06	6.15048e+06	5.91765e+06	0.00518847	IHWHGPUDYPIVLL-BFMJJVGDSA-N	C1=CC=C(C=C1)[C@H](C(=O)O)O[C@H]2[C@@H]([C@H]([C@@H]([C@H](O2)CO[C@H]3[C@@H]([C@H]([C@@H]([C@H](O3)CO)O)O)O)O)O)O											level2
M0760	FT3110NR	M+FA-H	C34H51NO8	49.78	77.72	-1.7	cimicifugadine	66.03475, 94.03034, 166.03552, 166.05038, 646.3667	646.362	646.361	4.966	NEG	8.20763e+06	8.33763e+06	7.9761e+06	8.17379e+06	0.0071666	DGGJVWLRNGKVKK-SDTKOPFLSA-N	CC1=CC(=NC2=C1[C@]3(C[C@@H]([C@@]45C[C@@]46CCC[C@]([C@H]6CC[C@H]5[C@@]3(C2)C)(C)O[C@H]7[C@@H]([C@H]([C@@H](CO7)O)O)O)O)C)[C@@H](C(C)(C)O)O							Terpenes	Triterpenoids			level2
M0761	FT3112NR	M+Cl	C27H32O16	44.7	87.37	4.64	Suffruticoside B	111.01917, 208.26492, 305.01868, 647.13177	647.132	647.135	0.952	NEG	1.78031e+07	1.7807e+07	1.77592e+07	1.77897e+07	0.0155977	IIYNOSFQRKUHOL-FZOOHXBBSA-N	O=C(OC1C(O)C(O)C(OC2=CC(OC)=CC=C2C(=O)C)OC1COC3OCC(O)(CO)C3O)C4=CC(O)=C(O)C(O)=C4							Phenylpropanoids				level2
M0762	FT3116NR	M-H	C36H56O10	60.34	37.9	-2.78	Phytolaccoside A	647.38141	647.384	647.382	9.236	NEG	5.9242e+06	5.97729e+06	5.97853e+06	5.96001e+06	0.0052256	NSIBODJHRJTEFG-UHFFFAOYSA-N	COC(=O)C1(C)CCC2(CCC3(C)C(=CCC4C5(C)CCC(OC6OCC(O)C(O)C6O)C(C)(CO)C5CCC34C)C2C1)C(O)=O	HMDB0034642	90104			131751599		Terpenes	Triterpenoids			level2
M0763	FT3126PR	M+Na	C23H30O11	57.57	87.06	-4.16	paeonioflorin	281.08078, 283.09659, 296.06808, 311.09146, 343.1178, 505.17093	505.172	505.17	5.618	POS	4.31415e+07	4.24372e+07	3.86352e+07	4.14046e+07	0.0363027	DBUHUWAIMGXDHQ-UHFFFAOYSA-N	CC12CCC3C(C1)(OC(C3(COC(=O)C4=CC=CC=C4)OC5C(C(C(C(O5)CO)O)O)O)O2)O					53486337		Carbohydrates and Glycosides	Carbohydrates			level2
M0764	FT3138NR	M+FA-H	C34H57NO8	45.69	80.87	-2.76	pingbeininoside	130.08862, 172.082, 172.09741, 652.40967	652.41	652.408	4.913	NEG	5.33096e+06	4.87539e+06	6.49324e+06	5.56653e+06	0.00488061	CXACCEOTKMZDPQ-YCZVTURLSA-N	C[C@H]([C@H]1CCC(CN1C)(C)O)[C@H]2[C@@H](C[C@@H]3[C@@]2(CCC4[C@H]3CC=C5[C@@]4(CCC(C5)O[C@H]6[C@@H]([C@H]([C@@H]([C@H](O6)CO)O)O)O)C)C)O											level2
M0765	FT3138PR	M+NH4	C29H22N4O4	44.61	97.72	-9.25	picrasidine m	120.08119, 166.08649	508.207	508.203	2.361	POS	8.24198e+06	9.8407e+06	1.54716e+07	1.11848e+07	0.00980656	RXCDWRJHTVZARX-UHFFFAOYSA-N	COC1=CC=CC2=C1NC3=C2C(=CN=C3CCN4C=CC5=C6C4=CC(=O)C(=O)N6C7=CC=CC=C57)OC					5320555		Alkaloids				level2
M0766	FT3141PR	M+Na	C28H39NO6	42.27	52.91	1.97	lycoposerramine o	151.4163, 178.7786, 305.1721, 348.3115, 412.2013, 430.2080, 467.2391, 485.2509, 503.2610, 508.2672	508.265	508.266	9.091	POS	2.19736e+06	871860	820329	1.29652e+06	0.00113676	RRMQRYDHWSWYHI-VXNSJDDXSA-N	C[C@@H]1C[C@@H]2[C@H]3CCCN4[C@@]3(C1)[C@H](CCC4)[C@@H]([C@H]2OC(=O)C)OC(=O)CCC5=CC(=C(C=C5)O)OC											level2
M0767	FT3158PR	M+Na	C26H34O9	50.47	0	-0.39	bryophyllin b		513.21	513.21	6.262	POS	704816	769512	534908	669745	0.000587218	IJJFGJIZGZSCBF-JBYNNAELSA-N	CC(=O)OC1C[C@@H](C[C@@]2(C13[C@@H](O[C@H]4C3C(CC2)[C@]5(CC[C@@H]([C@]5(C4)C)C6=COC(=O)C=C6)O)O)O)O											level2
M0768	FT3173NR	M+FA-H	C35H66O8	41.99	62.04	-3.49	gardnerilin a	171.10538, 211.13724, 241.00168, 305.24646, 305.29129, 329.23395, 613.69122, 614.19354, 636.18927, 659.1861	659.479	659.476	7.49	NEG	3.65499e+06	3.867e+06	3.38618e+06	3.63606e+06	0.00318802	WXGBJURRRZPBDS-MOZMCZEASA-N	CCCCCCCCCCCCC(C(CCC(C(CCCCCCC(CCC[C@H](CC1=C[C@@H](OC1=O)C)O)O)O)O)O)O											level2
M0769	FT3241PR	M+NH4	C27H48O9	46.16	71.94	-0.37	MGMG 18:2	175.1239, 210.8205, 245.2280, 263.2376, 278.7462, 305.1672, 337.2742, 355.2833, 388.1461, 534.3495	534.364	534.364	11.164	POS	2.13429e+06	1.90924e+06	1.93263e+06	1.99206e+06	0.00174659	LBHUIJRTHBBWHP-UHFFFAOYSA-N	O=C(OCC(O)COC1OC(CO)C(O)C(O)C1O)CCCCCCCC=CCC=CCCCCC							Glycerolipids				level2
M0770	FT3258PR	M+NH4	C26H34O11	64.93	41.1321	-0.19	dihydrodehydrodiconiferyl alcohol 4'-o-β-d-glucoside	287.1289, 305.1699, 313.1454, 331.1545, 343.1558, 345.1704, 510.4013, 535.1249, 540.1652, 540.2658	540.244	540.244	5.135	POS	3.4684e+06	3.37441e+06	3.40145e+06	3.41475e+06	0.00299398	NYAPVWGUAUDHRY-UHFFFAOYSA-N	COC1=C(C=CC(=C1)C2C(C3=CC(=CC(=C3O2)OC)CCCO)CO)OC4C(C(C(C(O4)CO)O)O)O							Phenylpropanoids				level2
M0771	FT3261PR	M+Na	C23H34O13	52.61	0	-0.92	jioglutoside b		541.19	541.19	5.176	POS	850367	784123	774187	802892	0.000703958	LOPVRRKXBOZTKE-AYDBLEMKSA-N	C[C@H]1[C@@H]([C@H]([C@H]([C@@H](O1)OC[C@@H]2[C@H]([C@@H]([C@H]([C@@H](O2)O[C@H]3[C@H]4[C@H](CCC4=C)C(=CO3)C(=O)OC)O)O)O)O)O)O							Carbohydrates and Glycosides	Carbohydrates			level2
M0772	FT3280PR	M+Na	C26H34O11	66.1	56.99	-0.55	Icariside E5	545.19879	545.2	545.2	5.135	POS	9.265e+06	1.0035e+07	9.48239e+06	9.59412e+06	0.00841191	UFFRBCKYXMEITK-RUBGFCLFSA-N	COC1=CC(\C=C\CO)=CC([C@H](CO)CC2=CC(OC)=C(O)C=C2)=C1O[C@@H]1O[C@H](CO)[C@@H](O)[C@H](O)[C@H]1O	HMDB0034749	90175			91884923		Phenylpropanoids				level2
M0773	FT3291PR	M+K	C30H36O7	40.38	77.2	-7.13	sanggenol D	146.06079, 188.07076, 205.0975, 547.17767, 547.26538	547.217	547.213	3.858	POS	2.51485e+06	3.06063e+06	2.9203e+06	2.83193e+06	0.00248297	HCAWJGVYBDDVDC-KGCSWYIWSA-N	CC(=CCC/C(=C/CC1=C(C(=CC(=C1O)[C@@H]2[C@H](C(=O)C3=C(C=C(C=C3O2)O)O)O)CC=C(C)C)O)/C)C											level2
M0774	FT3319NR	M-H	C30H36N2O17	49.26	90.95	4.46	isobetanidin-6-o-rhamnosyl sophoroside	111.00935, 191.01938, 191.05855, 695.22742	695.188	695.191	0.993	NEG	2.3965e+07	3.05218e+07	2.39834e+07	2.61567e+07	0.0229336	OEGGVRHRHOLHRS-UHFFFAOYSA-N	CC1C(C(C(C(O1)OC2C(C(C(OC2OC3=C(C=C4CC([N+](=CC=C5CC(NC(=C5)C(=O)O)C(=O)O)C4=C3)C(=O)[O-])O)CO)O)O)O)O)O							Carbohydrates and Glycosides	Carbohydrates			level2
M0775	FT3322PR	M+NH4	C31H42O8	44.83	82.61	3.93	euphornin B	305.19891, 519.29395, 561.19403	560.317	560.32	5.019	POS	3.07751e+06	3.95404e+06	5.77681e+06	4.26945e+06	0.00374336	STETZDTWJFKIHV-OWVGVDTNSA-N	C[C@H]1C[C@]2([C@H]([C@H]1OC(=O)C3=CC=CC=C3)/C=C(/[C@@H](C[C@H](C(/C=C/[C@@H]([C@@H]2OC(=O)C)C)(C)C)O)OC(=O)C)\C)O							Terpenes	Diterpenoids			level2
M0776	FT3324PR	M+Na	C29H30O10	41.25	56.13	3.39	Aloeresin G	146.0606, 188.0708, 205.0974, 209.9901, 305.1902, 529.3298, 561.1628, 561.2402, 561.3369, 561.8292	561.169	561.171	3.843	POS	1.75545e+06	1.78831e+06	1.73659e+06	1.76012e+06	0.00154323	GNJGAHVOVZSAER-UHFFFAOYSA-N	CC=CC1=CC(=O)C2=C(O1)C(=C(C=C2C)OC)C3C(C(C(C(O3)CO)O)O)OC(=O)C=CC4=CC=C(C=C4)O							Carbohydrates and Glycosides	Carbohydrates			level2
M0777	FT3344PR	M+Na	C34H58O5	44.63	60.86	-4.39	beta-Sitosterol-3-O-beta-D-xylopyranoside	71.04984, 85.02901, 95.08611, 109.10161, 201.16382, 405.35272, 533.401, 551.41077, 569.42072	569.423	569.42	5.36	POS	83840704	7.17222e+07	7.42679e+07	7.66103e+07	0.0671702	CIGIQYRFUVBHMZ-UHFFFAOYSA-N	CCC(CCC(C)C1CCC2C1(CCC3C2CC=C4C3(CCC(C4)OC5C(C(C(CO5)O)O)O)C)C)C(C)C							Steroids				level2
M0778	FT3347NR	M-H2O-H	C33H40O18	56.88	33.61	-2.27	3'-sinapoyl-6-feruloylsucrose	191.0561, 195.7407, 211.9358, 211.9593, 305.2677, 337.0925, 367.1040, 704.3624, 705.2248, 705.3635	705.206	705.205	4.664	NEG	1.02431e+06	1.22482e+06	1.30422e+06	1.18445e+06	0.0010385	WERMVJDMIWCEOV-UHFFFAOYSA-N	COC1=CC(=CC(=C1O)OC)C=CC(=O)OC2C(C(OC2(CO)OC3C(C(C(C(O3)COC(=O)C=CC4=CC(=C(C=C4)O)OC)O)O)O)CO)O							Phenylpropanoids				level2
M0779	FT3356PR	M+K	C25H29NO12	40.42	58.44	4.53	Davallioside A	97.02898, 136.06204, 268.10431, 574.13092	574.127	574.13	1.735	POS	2.52558e+06	2.8828e+06	2.74502e+06	2.7178e+06	0.00238291	CJKRQCZVORIZCO-WQBFJRGOSA-N	C1CC(=O)NC1C2=C(C=C(C3=C2OC(C(C3)OC4C(C(C(C(O4)CO)O)O)O)C5=CC(=C(C=C5)O)O)O)O		47260			44257070		Flavonoids				level2
M0780	FT3359NR	M-H	C39H56O12	50.83	0	-0.42	Spinoside A		715.37	715.37	9.235	NEG	790439	933912	816712	847021	0.000742649	UODJOGKPOAZZHT-OCCINUARSA-N	CC(=O)OC1COC(C(C1O)OC(=O)C)OC2CC3(C4CC=C5C(C4(CCC3(C2C(C)(C(=O)C=CC(C)(C)O)O)C)C)C=C(C(=O)C5(C)C)O)C		67212		C08809	5281325		Steroids				level2
M0781	FT3360PR	M+H	C35H58O6	46.11	50.22	0.17	α-Spinasterol-β-D-glucoside	189.1638, 207.1733, 305.1973, 331.2643, 503.3885, 521.3993, 539.4097, 557.4179, 574.7810, 575.4313	575.43	575.431	7.14	POS	1.23002e+07	1.00779e+07	1.01991e+07	1.08591e+07	0.00952101	ITYGLICZKGWOPA-UHFFFAOYSA-N	CCC(C=CC(C)C1CCC2C1(CCC3C2=CCC4C3(CCC(C4)OC5C(C(C(C(O5)CO)O)O)O)C)C)C(C)C											level2
M0782	FT3387NR	M+Cl	C37H42O13	44.57	69.76	-1.78	Triptofordin F1	89.0235, 101.0238, 119.0344, 179.0555, 208.0969, 341.1095, 387.1154, 666.2179, 683.2275, 729.2166	729.235	729.233	0.901	NEG	1.11473e+08	8.89e+07	9.88842e+07	9.97524e+07	0.0874607	JOPWMIMUXCFDEM-UHFFFAOYSA-N	CC(=O)OCC12C(C(CC(C13C(C(C(C2OC(=O)C4=CC=CC=C4)OC(=O)C)C(O3)(C)C)O)(C)O)OC(=O)C)OC(=O)C=CC5=CC=CC=C5							Carboxylic acid and derivatives				level2
M0783	FT3392PR	M+Na	C26H32O14	48.45	87.18	-4.57	2,3,5,4'-tetrahydroxystilbene-2,3-o-β-d-digluco-side	296.06885, 311.09171, 343.11801, 541.13477, 559.14594, 591.17151	591.174	591.171	5.996	POS	9.72938e+06	9.86009e+06	9.51267e+06	9.70071e+06	0.00850537	JIDQTNPRNYPBCR-UHFFFAOYSA-N	C1=CC(=CC=C1C=CC2=CC(=CC(=C2OC3C(C(C(C(O3)CO)O)O)O)OC4C(C(C(C(O4)CO)O)O)O)O)O							Phenylpropanoids				level2
M0784	FT3418PR	M+H	C36H60O7	46.91	53.93	-0.17	Ginsenoside Rh3	95.0861, 109.10159, 135.117, 189.16405, 207.17448, 407.3678, 425.3775, 551.41016, 587.43213, 605.44244	605.441	605.441	7.874	POS	7.17986e+07	6.87683e+07	6.87573e+07	6.97747e+07	0.0611769	PHLXREOMFNVWOH-UHFFFAOYSA-N	OCC1OC(OC2CCC3(C)C(CCC4(C)C3CC(O)C5C(C(=CCC=C(C)C)C)CCC54C)C2(C)C)C(O)C(O)C1O							Terpenes	Triterpenoids			level2
M0785	FT3432PR	M+Na	C30H40N2O10	51.79	59.48	3.6	bryophollenone	215.4245, 215.4440, 251.1286, 269.1394, 287.1495, 351.2550, 352.7840, 404.6257, 560.2171, 611.2913	611.253	611.255	9.613	POS	4.12777e+06	3.37019e+06	3.96159e+06	3.81985e+06	0.00334916	KYFBDKVCGSZEPB-UHFFFAOYSA-N	CC(=CCC1C(O1)(C)C2C(C(CCC23CO3)OC(=O)NC4(CCCC4)COC(=O)OC5=CC=C(C=C5)[N+](=O)[O-])OC)C											level2
M0786	FT3476PR	M+H-H2O	C36H58O10	53.67	0	0	arjunicacid-28-o-glucoside	95.0863, 189.16367, 191.17975, 203.17944, 249.18558, 305.19144, 439.35757	633.4	633.4	7.935	POS	8.29208e+06	8.91662e+06	7.45293e+06	8.22054e+06	0.00720759	CJHYKSSBQRABTM-UHFFFAOYSA-N	CC1(CCC2(CCC3(C(=CCC4C3(CCC5C4(CC(C(C5(C)CO)O)O)C)C)C2C1)C)C(=O)OC6C(C(C(C(O6)CO)O)O)O)C							Lipids and lipid-like molecules				level2
M0787	FT3480NR	M-H	C42H68O13	58.44	37.31	-2.57	Azukisaponin I	71.01337, 86.60661, 305.2796, 694.46765, 779.4649	779.463	779.461	9.663	NEG	1.12435e+06	1.13227e+06	1.21016e+06	1.15559e+06	0.0010132	PPWWANBMWAQXLQ-UHFFFAOYSA-N	CC1(C)CC(O)C2(C)CCC3(C)C(=CCC4C5(C)CCC(OC6OC(C(O)C(O)C6OC6OC(CO)C(O)C(O)C6O)C(O)=O)C(C)(C)C5CCC34C)C2C1	HMDB0038612	93273			14103656		Lipids and lipid-like molecules				level2
M0788	FT3487PR	M+H	C36H62O9	45.45	68.51	-0.63	gynosaponin tn1	107.0865, 125.09634, 143.10687, 423.36374, 441.37271, 503.29691, 603.42371, 621.43958, 639.23785, 639.44824	639.447	639.447	5.188	POS	5.61425e+06	7.45386e+06	6.19371e+06	6.42061e+06	0.00562945	VRIIDCOLNSFSHH-UHFFFAOYSA-N	CC(=CCCC(C)(C1CCC2(C1C(CC3C2(CCC4C3(CC(C(C4(C)C)O)O)C)C)O)C)OC5C(C(C(C(O5)CO)O)O)O)C							Terpenes	Triterpenoids			level2
M0789	FT3507PR	M+Na	C36H62O8	46.53	71.48	-4.03	(20R)-Ginsenoside Rh2	189.1637, 201.1641, 203.1798, 205.0705, 207.1743, 215.1803, 217.1953, 405.3521, 423.3625, 645.4377	645.439	645.436	6.05	POS	1.60823e+07	1.55742e+07	1.56069e+07	1.57545e+07	0.0138132	CKUVNOCSBYYHIS-UHFFFAOYSA-N	CC(C)=CCCC(C)(O)C1CCC2(C)C1C(O)CC1C3(C)CCC(OC4OC(CO)C(O)C(O)C4O)C(C)(C)C3CCC21C	HMDB0039544	94103			14081290		Terpenes	Triterpenoids			level2
M0790	FT3514PR	M+H-H2O	C36H56O11	51.08	0	0.15	Phytolaccasaponin G	407.33264, 453.33676, 647.38037	647.379	647.38	9.235	POS	2.69979e+06	2.61157e+06	2.42371e+06	2.57836e+06	0.00226065	SFZVDNKTWPZIJG-UHFFFAOYSA-N	COC(=O)C1(C)CCC2(CCC3(C)C(=CCC4C5(C)CC(O)C(OC6OCC(O)C(O)C6O)C(C)(CO)C5CCC34C)C2C1)C(O)=O	HMDB0034636				5070782		Terpenes	Triterpenoids			level2
M0791	FT3521PR	M+Na	C36H38N2O8	52.21	89.49	-0.15	wilforcidine	305.19031, 336.12091	649.252	649.252	5.987	POS	2.55454e+06	2.31574e+06	2.64523e+06	2.50517e+06	0.00219648	HXHQWSIAAFTZPG-UHFFFAOYSA-N	CC1(C2CC(C3(C(CCC(C3(C2OC(=O)C4=CN=CC=C4)O1)(C)O)OC(=O)C5=CN=CC=C5)C)OC(=O)C=CC6=CC=CC=C6)C							Terpenes	Sesquiterpenoids			level2
M0792	FT3530PR	M+H	C36H62O10	49.21	68.32	0	(24s)-pseudoginsenosidert4	125.0965, 127.1120, 143.1069, 187.1484, 207.1744, 421.3469, 439.3575, 457.3685, 637.4354, 655.4434	655.442	655.442	6.815	POS	6.75774e+07	7.48146e+07	4.22107e+07	6.15342e+07	0.0539518	PSOUXXNNRFNUAY-UHFFFAOYSA-N	CC1(C(CCC2(C1C(CC3(C2CC(C4C3(CCC4C5(CCC(O5)C(C)(C)O)C)C)O)C)OC6C(C(C(C(O6)CO)O)O)O)C)O)C					21633074						level2
M0793	FT3537NR	M-H	C42H70O14	57.19	56.34	-4.26	23-o-acetyl-3β,12β,23s,24r-tetrahydroxy-20s,25-epoxydammarane 3-o-[β-d-xylopyranos-yl(1→2)]-β-d-xylopyranoside	117.0676, 161.7918, 215.4835, 305.2640, 396.9648, 590.5898, 619.4293, 719.2731, 751.4665, 797.4705	797.476	797.473	9.174	NEG	1.38355e+06	1.9892e+06	1.32276e+06	1.56517e+06	0.00137231	FNXYRVWTRCZIIF-UHFFFAOYSA-N	CC(=O)OC1CC(OC(C1O)(C)C)(C)C2CCC3(C2C(CC4C3(CCC5C4(CCC(C5(C)C)OC6C(C(C(CO6)O)O)OC7C(C(C(CO7)O)O)O)C)C)O)C							Terpenes	Triterpenoids			level2
M0794	FT3543NR	M+FA-H	C40H60N4O10	45.09	69.14	-1.75	bufotoxins	59.01324, 65.26406, 71.0135, 94.1294, 113.02519, 141.02194, 215.498, 755.42651, 797.56647, 801.49133	801.432	801.431	5.233	NEG	824407	812932	907200	848180	0.000743665	HDTHCLKLBSPBIS-UHFFFAOYSA-N	CC(=O)OC1CC2(C3CCC4CC(CCC4(C3CCC2(C1C5=COC(=O)C=C5)C)C)OC(=O)CCCCCCC(=O)NC(CCCN=C(N)N)C(=O)O)O							Steroids				level2
M0795	FT3583PR	M+NH4	C33H58O14	52.16	89.84	-1.15	Gingerglycolipid B	245.2269, 263.2371, 305.1867, 325.1152, 337.2739, 355.2376, 355.2847, 355.3346, 499.3240, 517.3371	696.418	696.417	10.506	POS	3.27928e+06	3.61627e+06	3.58017e+06	3.49191e+06	0.00306163	UHISGSDYAIIBMO-UMLSMIIMSA-N	CCCCCC=CCC=CCCCCCCCC(=O)OCC(COC1C(C(C(C(O1)COC2C(C(C(C(O2)CO)O)O)O)O)O)O)O	HMDB0041094	95527			10009754		Glycerolipids				level2
M0796	FT3586PR	M+Na	C33H56O14	61.59	60.58	-0.43	Gingerglycolipid A	305.16742, 305.21259, 537.30518, 699.3573	699.357	699.357	10.081	POS	1.18989e+06	1.48041e+06	1.48984e+06	1.38671e+06	0.00121584	JWMITOKTALGFJL-UHFFFAOYSA-N	CCCOC1C(C(C(C(O1)COC2C(C(C(C(O2)CO)O)O)O)O)(O)OC(=O)CCCCCCCC=CCC=CCC=CCC)(O)O					6450152		Lipids and lipid-like molecules				level2
M0797	FT3593NR	2M-H	C25H28O5	63.77	82.65	-7.36	3-Hydroxyglabrol	771.39441, 815.38464	815.392	815.386	10.092	NEG	4.31885e+07	4.43463e+07	4.33684e+07	4.36344e+07	0.0382577	LAQLCZKPJGMFRM-UHFFFAOYSA-N	CC(C)=CCC1=CC(=CC=C1O)C1OC2=C(C=CC(O)=C2CC=C(C)C)C(=O)C1O	HMDB0029532				78190875		Flavonoids				level2
M0798	FT3594NR	M-H	C42H72O15	67.35	74.89	-3.56	6-o-β-d-glucopyranosyl-20-o-β-d-glucopyra-nosyl-3β,6α,12β,20(s),25-pentahydroxydam-mar-23-ene	637.43414, 769.47626, 815.48291	815.486	815.483	6.037	NEG	3.60912e+07	3.64948e+07	3.52269e+07	3.59376e+07	0.0315093	HMCPMOZTKYWJSJ-UHFFFAOYSA-N	CC1(C(CCC2(C1C(CC3(C2CC(C4C3(CCC4C(C)(CC=CC(C)(C)O)OC5C(C(C(C(O5)CO)O)O)O)C)O)C)OC6C(C(C(C(O6)CO)O)O)O)C)O)C							Terpenes	Triterpenoids			level2
M0799	FT3604PR	M+Na	C38H42O12	45.19	90.85	-4.91	staminolactones B	209.64317, 268.1058, 312.09561, 371.1442	713.264	713.26	1.998	POS	2.74491e+06	3.59245e+06	3.52075e+06	3.28604e+06	0.00288112	XMQCLXXXCHXFQN-UHFFFAOYSA-N	CC(=O)OC1C(C(C2CC(C34C(C2(C1OC(=O)C5=CC=CC=C5)C)C(C(C(O3)(OC4=O)C)C=C)OC(=O)C6=CC=CC=C6)O)(C)C)OC(=O)C							Carboxylic acid and derivatives				level2
M0800	FT3612PR	M+H	C36H34O16	42.32	79.99	-5.67	luteoliflavan-(4beta->8)-eriodictyol-5-gluciside	261.02832, 381.07941, 441.09222, 723.18896	723.2	723.196	0.838	POS	2.7371e+07	2.54295e+07	1.50225e+07	2.26077e+07	0.0198219	WSHOFOMVXZXNEB-UHFFFAOYSA-N	C1C(C2=C(C=C(C=C2OC1C3=CC(=C(C=C3)O)O)O)OC4C(C(C(C(O4)CO)O)O)O)C5=C(C=C(C6=C5OC(CC6=O)C7=CC(=C(C=C7)O)O)O)O							Flavonoids				level2
M0801	FT3635PR	M+H	C39H64O13	42.92	53.2	-0.67	gitogenin 3-O-β-D-galactopyranoside	207.1746, 233.1909, 305.1831, 421.3473, 439.3574, 457.3683, 687.4103, 705.4208, 723.4318, 741.4436	741.443	741.443	7.368	POS	1.2305e+07	1.32032e+07	1.22245e+07	1.25776e+07	0.0110277	KHIZMXXBPIYCQP-UHFFFAOYSA-N	CC1CCC2(C(C3C(O2)CC4C3(CCC5C4CCC6C5(CC(C(C6)OC7C(C(C(C(O7)CO)O)O)OC8C(C(C(C(O8)C)O)O)O)O)C)C)C)OC1							Steroids				level2
M0802	FT3639PR	M+Na	C38H60O13	41.62	65.08	-4.28	pennogenin-3-o-α-l-arabinofuranosyl(1→4)-β-d-glucopyranoside	189.1639, 191.1797, 201.1645, 203.1796, 207.7535, 215.1802, 231.2117, 305.1942, 393.3519, 747.3942	747.399	747.396	7.729	POS	6.04542e+06	6.78497e+06	5.93153e+06	6.25397e+06	0.00548335	ALUZSYRNQHZWCW-UHFFFAOYSA-N	CC1CCC2(C(C3(C(O2)CC4C3(CCC5C4CC=C6C5(CCC(C6)OC7C(C(C(C(O7)CO)OC8C(C(C(O8)CO)O)O)O)O)C)C)O)C)OC1							Steroids				level2
M0803	FT3665PR	M+H	C42H68O12	47.61	59.5	-0.78	(4aS,6aR,6aS,6bR,8aR,9R,10S,12aR,14bS)-10-[[(2R,3R,4S,5S,6S)-4,5-dihydroxy-6-methyl-3-[[(2S,3R,4R,5R,6S)-3,4,5-trihydroxy-6-methyl-2-tetrahydropyranyl]oxy]-2-tetrahydropyranyl]oxy]-9-(hydroxymethyl)-2,2,6a,6b,9,12a-hexamethyl-1,3,4,5,6,6a,7,8,8a,10,11,12,	213.1637, 215.1797, 219.1740, 241.1969, 281.2278, 299.2396, 403.3363, 421.3468, 439.3575, 765.4809	765.48	765.479	4.573	POS	1.18889e+07	1.12805e+07	1.14182e+07	1.15292e+07	0.0101085	KBKXVOJBOOKRQW-OGHMGUQHSA-N	C[C@H]1[C@@H]([C@H]([C@H]([C@@H](O1)O[C@@H]2[C@H]([C@@H]([C@@H](O[C@H]2O[C@H]3CC[C@]4([C@H]([C@]3(C)CO)CC[C@@]5([C@@H]4CC=C6[C@]5(CC[C@@]7([C@H]6CC(CC7)(C)C)C(=O)O)C)C)C)C)O)O)O)O)O							Lipids and lipid-like molecules				level2
M0804	FT3723PR	M+H	C42H72O13	63.43	37.3114	1.4	curculigosaponin L	305.1885, 325.1131, 369.3159, 407.3675, 408.3711, 425.3779, 426.3819, 443.3883, 587.4308, 605.4414	785.502	785.503	8.274	POS	1.94804e+07	3.26608e+07	2.86248e+07	2.6922e+07	0.0236046	XCQTZRJJIAWUAR-SIRZULHNSA-N	C[C@H]1[C@@H]([C@H]([C@H]([C@@H](O1)O[C@@H]2[C@H]([C@@H]([C@H](O[C@H]2O[C@H]3CC[C@]45C[C@@]46[C@@H](CC[C@H]5C3(C)C)[C@@]7(C[C@@H]([C@@H]([C@]7(C[C@H]6O)C)[C@H](C)CC[C@@H](C(C)C)O)O)C)CO)O)O)O)O)O											level2
M0805	FT3737PR	M+H	C41H70O14	50.56	76.21	-0.89	gynoside d	107.08613, 125.09645, 127.11217, 143.10692, 207.17456, 421.3468, 439.35788, 457.36826, 787.48547	787.485	787.484	6.758	POS	1.80817e+08	1.47917e+08	1.77412e+08	1.68715e+08	0.147926	VWKZQYYMLCKKEW-XKKCZVNASA-N	C[C@]12CC[C@@H](C([C@@H]1CC[C@@]3([C@@H]2C[C@H]([C@H]4[C@]3(CC[C@@H]4[C@@]5(C[C@H]([C@H](O5)C(C)(C)O)O)C)C)O)C)(C)C)O[C@H]6[C@@H]([C@H]([C@@H](CO6)O)O)O[C@H]7[C@@H]([C@H]([C@@H]([C@H](O7)CO)O)O)O											level2
M0806	FT3780PR	M+H	C42H72O14	49.54	71.01	-1	gynoside b	127.1120, 143.1068, 187.1480, 189.1637, 207.1746, 421.3463, 439.3575, 457.3681, 783.4904, 801.5076	801.501	801.5	4.323	POS	2.5082e+07	2.46656e+07	2.43308e+07	2.46928e+07	0.0216501	VBWLFPXNVMBQCR-HJMNTHRUSA-N	C[C@]1(CC[C@H](O1)C(C)(C)O)[C@H]2CC[C@@]3([C@@H]2[C@@H](C[C@H]4[C@]3(CC[C@@H]5[C@@]4(CC[C@@H](C5(C)C)O[C@H]6[C@@H]([C@H]([C@@H]([C@H](O6)CO)O)O)O[C@H]7[C@@H]([C@H]([C@@H]([C@H](O7)CO)O)O)O)C)C)O)C											level2
M0807	FT3862PR	M+H	C42H72O15	44.1	60.16	-0.49	gycomoside i	147.1168, 187.1481, 189.1639, 207.1749, 421.3462, 439.3571, 457.3676, 637.4295, 655.4429, 817.5032	817.495	817.495	4.882	POS	6.68996e+06	9.11087e+06	6.91784e+06	7.57289e+06	0.00663974	YAOJJOTVBDRHTF-UHFFFAOYSA-N	CC(C(=CCCC(C)(C1CCC2(C1C(CC3C2CCC4C3(C(CC(C4(C)C)O)O)C)O)C)OC5C(C(C(C(O5)COC6C(C(C(C(O6)CO)O)O)O)O)O)O)C)O					6443686		Terpenes	Triterpenoids			level2
M0808	FT3863PR	M+H	C42H72O15	70.81	94.15	-1.22	Majonoside R1	107.0860, 125.0965, 127.1120, 143.1069, 145.0499, 207.1749, 421.3464, 439.3578, 457.3684, 817.4814	817.496	817.495	6.39	POS	1.13181e+07	1.0796e+07	1.10075e+07	1.10405e+07	0.00968009	TVWNWTCNFUZDDJ-UHFFFAOYSA-N	CC(C)(O)C1CCC(C)(O1)C1CCC2(C)C1C(O)CC1C3(C)CCC(O)C(C)(C)C3C(CC21C)OC1OC(CO)C(O)C(O)C1OC1OC(CO)C(O)C(O)C1O	HMDB0040417				73818237		Lipids and lipid-like molecules				level2
M0809	FT3911PR	M+H	C43H72O15	71.95	92.84	-0.84	Vinaginsenoside R2	201.1647, 207.1745, 207.8205, 215.1802, 421.3467, 439.3577, 440.3606, 457.3685, 811.4838, 829.4811	829.496	829.495	7.874	POS	9.65969e+06	9.07963e+06	9.29721e+06	9.34551e+06	0.00819394	URPKGNJHPFKECW-UHFFFAOYSA-N	CC(=O)OCC1OC(OC2CC3(C)C(CC(O)C4C(CCC34C)C3(C)CCC(O3)C(C)(C)O)C3(C)CCC(O)C(C)(C)C23)C(OC2OCC(O)C(O)C2O)C(O)C1O	HMDB0034625	90088			75055105		Lipids and lipid-like molecules				level2
M0810	FT3929NR	M+FA-H	C45H73NO15	50.65	86.43	2.41	alpha-Solanine	794.4440, 809.4720, 809.9732, 927.5358, 945.5453, 946.5479, 987.5563, 988.5600, 1031.5463, 1032.5486	912.492	912.494	7.985	NEG	4.13381e+07	4.17487e+07	4.52004e+07	4.27624e+07	0.0374931	ZGVSETXHNHBTRK-UHFFFAOYSA-N	CC1C2CCC(C)CN2C2CC3C4CC=C5CC(CCC5(C)C4CCC3(C)C12)OC1OC(CO)C(O)C(OC2OC(CO)C(O)C(O)C2O)C1OC1OC(C)C(O)C(O)C1O	HMDB0034202			C20046	50200		Steroids				level2
M0811	FT3958PR	M+K	C42H72O14	50.87	0	2.5	GINSENOSIDE A1	677.42535, 823.48553, 839.45703, 839.94672	839.451	839.453	6.822	POS	4.73429e+06	4.3893e+06	3.93887e+06	4.35415e+06	0.00381762	JBGYSAVRIDZNKA-NKECSCAMSA-N	C[C@H]1[C@@H]([C@H]([C@H]([C@@H](O1)O[C@@H]2[C@H]([C@@H]([C@H](O[C@H]2O[C@H]3C[C@@]4([C@H](C[C@H]([C@H]5[C@]4(CC[C@@H]5[C@@]6(CC[C@@H](O6)C(C)(C)O)C)C)O)[C@@]7([C@@H]3C([C@H](CC7)O)(C)C)C)C)CO)O)O)O)O)O											level2
M0812	FT3970PR	M+H	C44H74O15	54.47	56.24	-0.59	yesanchinoside d	207.1745, 215.1809, 233.1913, 305.1941, 421.3469, 439.3573, 457.3691, 697.4535, 825.4965, 843.5225	843.511	843.511	7.812	POS	7.14399e+06	7.67265e+06	7.58309e+06	7.46658e+06	0.00654653	YDCUKUFFVMOSKZ-UHFFFAOYSA-N	CC(=CCCC(C)(C1CCC2(C1C(CC3C2(CC(C4C3(CCC(C4(C)C)O)C)OC5C(C(C(C(O5)COC(=O)C)O)O)O)C)O)C)OC6C(C(C(C(O6)CO)O)O)O)C							Terpenes	Triterpenoids			level2
M0813	FT3973PR	M+H-H2O	C46H74O15	53.13	0	3.06	oleanolicacid 3-o-β-d-ribopyranosyl(1→3)-α-l-rhamnopyranosyl(1→2)-α-l-arabinopyrano-side	407.11618, 849.49902	849.495	849.497	10.384	POS	1.60915e+07	1.52802e+07	1.60978e+07	1.58232e+07	0.0138734	QDYPTQWAAOGCJD-UHFFFAOYSA-N	CC1C(C(C(C(O1)OC2C(C(COC2OC3CCC4(C(C3(C)C)CCC5(C4CC=C6C5(CCC7(C6CC(CC7)(C)C)C(=O)O)C)C)C)O)O)O)OC8C(C(C(CO8)O)O)O)O							Terpenes	Triterpenoids			level2
M0814	FT3975PR	M+Na	C43H72O15	44.08	74.2	-3.29	23-o-acetyl-3β,12β,23s,24r-tetrahydroxy-20s,25-epoxydammarane 3-o-[β-d-xylopyranosyl(1→2)]-β-d-glucopyranoside	305.1762, 347.0956, 393.1023, 405.3520, 411.1124, 423.3622, 441.3725, 833.4740, 851.2653, 851.4673	851.482	851.479	5.618	POS	4.71795e+06	5.95509e+06	5.72034e+06	5.46446e+06	0.00479112	LGEPCXUCMCNZFV-UHFFFAOYSA-N	CC(=O)OC1CC(OC(C1O)(C)C)(C)C2CCC3(C2C(CC4C3(CCC5C4(CCC(C5(C)C)OC6C(C(C(C(O6)CO)O)O)OC7C(C(C(CO7)O)O)O)C)C)O)C							Terpenes	Triterpenoids			level2
M0815	FT3990PR	M+K	C42H74O15	48.14	69.09	1.98	Quinquenoside F1	365.10635, 789.47833, 857.46667	857.462	857.464	10.784	POS	9.33217e+06	7.00185e+06	9.87793e+06	8.73732e+06	0.00766069	UGMWBGKFEUXCMG-UHFFFAOYSA-N	CC(C)(O)C(O)CCC(C)(O)C1CCC2(C)C1C(O)CC1C3(C)CCC(OC4OC(CO)C(O)C(O)C4OC4OC(CO)C(O)C(O)C4O)C(C)(C)C3CCC21C	HMDB0039398	93974			131752636		Terpenes	Triterpenoids			level2
M0816	FT4014NR	M-H	C47H74O19	51.76	65.02	3.08	hydrocotyloside i	928.4971, 929.5458, 940.9698, 941.4746, 941.9753, 953.4435, 954.4521, 955.4578, 956.4601, 957.4628	941.469	941.472	7.803	NEG	6.32621e+06	1.00598e+07	6.11032e+06	7.49877e+06	0.00657475	UYSIMKLSEBZGNJ-GNJKEXRLSA-N	CCC(=O)O[C@H]1[C@@H]([C@]2([C@@H](CC1(C)C)C3=CC[C@@H]4[C@]5(CC[C@@H](C([C@@H]5CC[C@]4([C@@]3([C@H]([C@H]2O)O)C)C)(C)C)O[C@H]6[C@@H]([C@H]([C@@H]([C@H](O6)C(=O)O)O)O)O[C@H]7[C@@H]([C@H]([C@@H]([C@H](O7)CO)O)O)O)C)CO)OC(=O)C							Lipids and lipid-like molecules				level2
M0817	FT4044PR	M+H	C45H74O17	55.76	33.8443	0	Osladin	359.0972, 377.1074, 395.1175, 421.3467, 425.3769, 426.3805, 439.3571, 457.3683, 869.4905, 887.5016	887.5	887.5	7.068	POS	1.25804e+07	1.19482e+07	1.09202e+07	1.18163e+07	0.0103602	QZOALWMSYRBZSA-XSAMIUIESA-N	CC1CCC(OC1OC2C(C(C(C(O2)C)O)O)O)C(C)C3CCC4C3(CCC5C4CC(=O)C6C5(CCC(C6)OC7C(C(C(C(O7)CO)O)O)OC8C(C(C(C(O8)C)O)O)O)C)C		67258		C08905	441890		Steroids				level2
M0818	FT4045PR	M+H	C45H74O17	47.26	57.87	-0.9	as-1 b	191.1799, 209.2891, 231.0504, 249.0611, 393.1044, 411.1142, 423.3626, 441.3733, 459.3852, 887.5004	887.501	887.501	5.272	POS	6.22594e+06	5.54912e+06	5.65661e+06	5.81056e+06	0.00509457	IQABPEULTBHDIW-UHFFFAOYSA-N	CC1CCC2(C(C3C(O2)CC4C3(CCC5C4CCC6C5(CCC(C6)OC7C(C(C(C(O7)C)OC8C(C(C(C(O8)CO)OC9C(C(C(C(O9)CO)O)O)O)O)O)O)O)C)C)C)OC1							Steroids				level2
M0819	FT4134PR	M+H	C47H80O19	43.73	56.54	-0.63	yesanchinoside c	189.1645, 201.1644, 207.1748, 215.4236, 421.3451, 439.3580, 457.3671, 787.4835, 949.5463, 949.7696	949.538	949.537	4.797	POS	1.60406e+06	1.4925e+06	1.45171e+06	1.51609e+06	0.00132927	AICKXAXCPBHDBZ-UHFFFAOYSA-N	CC1(C(CCC2(C1C(CC3(C2CC(C4C3(CCC4C5(CCC(O5)C(C)(C)O)C)C)O)C)OC6C(C(C(C(O6)CO)O)O)OC7C(C(C(C(O7)CO)O)O)OC8C(C(C(CO8)O)O)O)C)O)C							Lipids and lipid-like molecules				level2
M0820	FT4145NR	M-H	C48H76O20	66.06	60.36	0.1	esculentoside L	305.27805, 761.45184, 971.4892	971.486	971.486	5.959	NEG	3.20448e+06	3.43529e+06	3.20744e+06	3.2824e+06	0.00287794	UVWCAIWHFSJANE-HKNRWETISA-N	C[C@]1(CC[C@@]2(CC[C@@]3(C(=CC[C@H]4[C@]3(CCC5[C@@]4(CC[C@@H]([C@@]5(C)CO)O[C@H]6[C@@H]([C@H]([C@@H](CO6)O[C@H]7[C@@H]([C@H]([C@@H]([C@H](O7)CO)O)O)O)O)O)C)C)[C@H]2C1)C)C(=O)O[C@H]8[C@@H]([C@H]([C@@H]([C@H](O8)CO)O)O)O)C(=O)OC											level2
M0821	FT4148PR	M+H	C48H82O19	47.79	60.42	-0.21	notoginsenoside n	187.1483, 189.1641, 207.1746, 309.1179, 421.3466, 439.3572, 457.3679, 783.4905, 801.5010, 963.5546	963.553	963.552	4.892	POS	1.57055e+07	1.42344e+07	1.80689e+07	1.60029e+07	0.014031	XYDGLABNHGXTRN-GFODNYKDSA-N	CC(=CCC[C@@](C)([C@H]1CC[C@@]2([C@@H]1[C@@H](C[C@H]3[C@]2(C[C@@H]([C@@H]4[C@@]3(CC[C@@H](C4(C)C)O)C)O[C@H]5[C@@H]([C@H]([C@@H]([C@H](O5)CO)O[C@@H]6[C@@H]([C@H]([C@@H]([C@H](O6)CO)O)O)O)O)O)C)O)C)O[C@H]7[C@@H]([C@H]([C@@H]([C@H](O7)CO)O)O)O)C							Terpenes	Triterpenoids			level2
M0822	FT4168PR	M+NH4	C47H70O20	49.66	70.54	-0.93	Betavulgaroside I	189.16388, 191.17947, 201.16383, 203.1795, 205.19511, 247.16917, 393.35129, 439.35699, 972.48126, 973.4834	972.482	972.481	7.709	POS	1.97574e+08	1.9487e+08	2.03892e+08	1.98779e+08	0.174285	UOGGJUUNBPSGHY-UHFFFAOYSA-N	CC1(C)CCC2(CCC3(C)C(=CCC4C5(C)CCC(OC6OC(C7OC(O)(C(OCC(O)=O)OC7C6O)C(O)=O)C(O)=O)C(C)(C)C5CCC34C)C2C1)C(=O)OC1OC(CO)C(O)C(O)C1O	HMDB0029357	86218			85099121		Lipids and lipid-like molecules				level2
M0823	FT4169NR	M+FA-H	C48H82O17	65.95	66.19	-3.49	Gypenoside LXXIII	929.55182, 975.57056	975.56	975.557	9.3	NEG	2.96351e+07	27722044	2.80982e+07	2.84851e+07	0.0249751	OYQJMHPQZBESFW-UHFFFAOYSA-N	CC1C(C(C(C(O1)OCC2C(C(C(C(O2)OC(C)(CCC=C(C)C)C3CCC4(C3CCC5C4(CCC6C5(CC(C(C6(C)C)OC7C(C(C(C(O7)CO)O)O)O)O)C)C)C)O)O)O)O)O)O							Terpenes	Triterpenoids			level2
M0824	FT4177PR	M+NH4	C47H72O20	75.16	96.53	0.21	Achyranthoside C	189.1640, 191.1796, 201.1640, 203.1796, 205.1953, 247.1693, 339.0558, 393.3514, 439.3573, 974.4968	974.495	974.495	7.82	POS	1.5857e+08	1.59842e+08	1.93067e+08	1.70493e+08	0.149484	GNCYMXULNXKROG-UHFFFAOYSA-N	CC1(C)CCC2(CCC3(C)C(=CCC4C5(C)CCC(OC6OC(C(O)C(OC(OCC(O)=O)C(O)C(O)=O)C6O)C(O)=O)C(C)(C)C5CCC34C)C2C1)C(=O)OC1OC(CO)C(O)C(O)C1O	HMDB0031024				78172884		Lipids and lipid-like molecules				level2
M0825	FT4208PR	M+NH4	C48H82O19	51.43	0	0.41	curculigosaponin K		980.578	980.578	6.195	POS	579805	662007	612596	618136	0.000541968	YGVBZSPJXQBDED-SOWYARCFSA-N	C[C@H](CC[C@@H](C(C)C)O)[C@H]1[C@H](C[C@@]2([C@@]1(C[C@H]([C@]34[C@H]2CC[C@@H]5[C@]3(C4)CC[C@@H](C5(C)C)O[C@H]6[C@@H]([C@H]([C@@H]([C@H](O6)CO)O)O)O[C@H]7[C@@H]([C@H]([C@@H]([C@H](O7)CO)O)O[C@H]8[C@@H]([C@H]([C@@H]([C@H](O8)CO)O)O)O)O)O)C)C)O											level2
M0826	FT4221PR	M+Na	C48H82O19	68.03	81.75	-0.2	Notoginsenoside R6	365.10605, 805.47174, 985.53656	985.535	985.534	5.188	POS	4.4752e+06	2.30569e+06	3.10476e+06	3.29522e+06	0.00288917	YPUHYSBFIMWSEC-UHFFFAOYSA-N	CC(C)=CCCC(C)(OC1OC(COC2OC(CO)C(O)C(O)C2O)C(O)C(O)C1O)C1CCC2(C)C1C(O)CC1C3(C)CCC(O)C(C)(C)C3C(CC21C)OC1OC(CO)C(O)C(O)C1O	HMDB0040492	94984			73157231		Terpenes	Triterpenoids			level2
M0827	FT4226PR	M+NH4	C47H70O21	44.18	59.02	0.81	Basellasaponin A	453.3368, 454.3433, 471.3453, 615.3908, 733.3822, 851.4376, 895.4282, 971.4406, 987.5531, 988.5585	988.473	988.474	6.697	POS	763410	1.0954e+06	1.28384e+06	1.04755e+06	0.000918469	JYRSMGIIEWZYRJ-UHFFFAOYSA-N	CC1(C)CCC2(CCC3(C)C(=CCC4C5(C)CCC(OC6OC(C7OC(O)(C(OCC(O)=O)OC7C6O)C(O)=O)C(O)=O)C(C)(CO)C5CCC34C)C2C1)C(=O)OC1OC(CO)C(O)C(O)C1O	HMDB0039399				85263258		Lipids and lipid-like molecules				level2
M0828	FT4254PR	M+H-H2O	C52H84O20	52	0	2.37	Clematisprosapogenin,Cp7a	407.11612, 831.4881, 1011.55157	1011.55	1011.55	8.647	POS	3.0559e+07	3.2388e+07	3.2104e+07	3.16837e+07	0.0277795	SQMQSLVVHZAFKJ-UHFFFAOYSA-N	CC1C(C(C(C(O1)OC2C(C(COC2OC3CCC4(C(C3(C)C)CCC5(C4CC=C6C5(CCC7(C6CC(CC7)(C)C)C(=O)O)C)C)C)O)O)O)OC8C(C(C(CO8)OC9C(C(C(C(O9)CO)O)O)O)O)O)O							Terpenes	Triterpenoids			level2
M0829	FT4268PR	M+H	C52H80O20	56.8	30.8764	1.56	TR-Saponin B	407.11676, 831.4859, 875.47821, 893.49133, 1025.53137	1025.53	1025.53	8.751	POS	5.7489e+06	5.90808e+06	6.10227e+06	5.91975e+06	0.00519031	LRIKDQQTBDULPI-FMCGGJTJSA-N	CCC(C)C(=O)OC1C(OC(=O)C(\C)=C/C)C(C)(C)CC2C3=CCC4C5(C)CCC(OC6OC(C(O)C(OC7OCC(O)C(O)C7O)C6O)C(O)=O)C(C)(C5CCC4(C)C3(C)C(O)C(O)C12CO)C(=O)OC	HMDB0035342	90642			131751713		Lipids and lipid-like molecules				level2
M0830	FT4328PR	M+NH4	C54H92O22	52.31	61.6	-1.62	Gypenoside XVIII	207.8077, 219.2107, 289.0928, 325.1130, 360.1501, 409.3830, 487.1657, 649.2214, 751.4946, 1110.6427	1110.65	1110.64	6.717	POS	5.87733e+06	5.70518e+06	6.13456e+06	5.90569e+06	0.00517798	ZEHLVDXLPKETHL-VBFCPHLJSA-N	C[C@H]1[C@H]([C@H]([C@H]([C@@H](O1)OC[C@@H]2[C@H]([C@@H]([C@H]([C@@H](O2)OC3CCC4(C(C3(C)C)CCC5(C4CC(C6C5(CCC6C(C)(CC/C=C(\C)/CO)O[C@H]7[C@@H]([C@H]([C@@H]([C@H](O7)CO[C@H]8[C@@H]([C@@H]([C@@H]([C@@H](O8)C)O)O)O)O)O)O)C)O)C)C)O)O)O)O)O)O							Terpenes	Triterpenoids			level2
M0831	FT4354PR	M+NH4	C54H86O24	51.2	82.11	-0.79	calendasaponin a	205.1953, 247.1695, 321.0818, 325.1130, 339.0926, 393.3519, 439.3574, 483.1361, 501.1453, 1136.5870	1136.59	1136.59	6.299	POS	9.18733e+06	9.35451e+06	9.28908e+06	9.27697e+06	0.00813385	ZIQZORGVXUTMIO-SGPNTFDGSA-N	C[C@@]12CC[C@]3(CCC(C=C3[C@H]1CC[C@H]4[C@]2(CC[C@@H]5[C@@]4(CC[C@@H](C5(C)C)O[C@H]6[C@@H]([C@H]([C@@H]([C@H](O6)C(=O)O)O)O[C@H]7[C@@H]([C@H]([C@H]([C@H](O7)CO)O)O)O)O[C@H]8[C@@H]([C@H]([C@@H]([C@H](O8)CO)O)O)O)C)C)(C)C)C(=O)O[C@H]9[C@@H]([C@H]([C@@H]([C@H](O9)CO)O)O)O											level2
M0832	FT4373PR	M+Na	C55H92O23	68.71	89.28	0.09	Ginsenoside Rs1	335.09491, 407.11649, 831.48853, 1143.5946	1143.59	1143.59	7.812	POS	5.89144e+06	4.78565e+06	4.76105e+06	5.14605e+06	0.00451194	HAJTYGKLQDXTPO-UHFFFAOYSA-N	CC(C)=CCCC(C)(OC1OC(COC2OCC(O)C(O)C2O)C(O)C(O)C1O)C1CCC2(C)C1C(O)CC1C3(C)CCC(OC4OC(CO)C(O)C(O)C4OC4OC(COC(C)=O)C(O)C(O)C4O)C(C)(C)C3CCC21C	HMDB0039548	94107			85044013		Terpenes	Triterpenoids			level2
M0833	FT4375NR	M+Cl	C50H82O19	53.31	46.55	-0.69	eclalbasaponin xi	731.4403, 732.4423, 793.4403, 955.4938, 956.4968, 1021.5156, 1022.0158, 1022.5163, 1087.5358, 1088.5393	1021.52	1021.52	7.247	NEG	1.97238e+07	1.98433e+07	1.86101e+07	1.93924e+07	0.0170029	ZYKKXODJGWOMGM-UHFFFAOYSA-N	CCOC1CC2(C(=CCC3C2(CCC4C3(CCC(C4(C)C)OC5C(C(C(C(O5)CO)O)O)OC6C(C(C(C(O6)CO)O)O)O)C)C)C7C1(CCC(C7)(C)C)C(=O)OC8C(C(C(C(O8)CO)O)O)O)C							Lipids and lipid-like molecules				level2
M0834	FT4404PR	M+Na	C56H94O24	71.29	90.79	-0.09	Quinquenoside R1	365.10526, 407.116, 831.48773, 1173.60327	1173.6	1173.6	7.572	POS	1.75838e+08	1.76858e+08	1.71791e+08	1.74829e+08	0.153286	SNHCPECPLQRJNL-UHFFFAOYSA-N	CC(C)=CCCC(C)(OC1OC(COC2OC(CO)C(O)C(O)C2O)C(O)C(O)C1O)C1CCC2(C)C1C(O)CC1C3(C)CCC(OC4OC(CO)C(O)C(O)C4OC4OC(COC(C)=O)C(O)C(O)C4O)C(C)(C)C3CCC21C	HMDB0040874				131752223		Terpenes	Triterpenoids			level2
M0835	FT4407NR	M-H	C51H84O21	70.75	90.26	-3.1	Malonylginsenoside Rd	101.02348, 113.02351, 927.53656, 945.54626, 987.55719, 1031.54663	1031.55	1031.55	7.978	NEG	2.57689e+08	2.54194e+08	2.72056e+08	2.61313e+08	0.229114	OSXWNRAKZUNVDR-RALFNDPZSA-N	CC(=CCCC(C)(C1CCC2(C1C(CC3[C@]2(CCC4[C@@]3(CCC(C4(C)C)O[C@H]5[C@@H]([C@H]([C@@H]([C@H](O5)CO)O)O)O[C@H]6[C@@H]([C@H]([C@@H]([C@H](O6)COC(=O)CC(=O)O)O)O)O)C)C)O)C)O[C@H]7[C@@H]([C@H]([C@@H]([C@H](O7)CO)O)O)O)C											level2
M0836	FT4421NR	M+FA-H	C50H84O19	52.43	0	-0.19	Quinquenoside III		1033.56	1033.56	8.339	NEG	3.39681e+07	3.54452e+07	3.42743e+07	3.45626e+07	0.0303037	PXHNTRFQGHWVGX-UHFFFAOYSA-N	CC(C)=CCCC(C)(OC1OC(CO)C(O)C(O)C1O)C1CCC2(C)C1C(O)CC1C3(C)CCC(OC4OC(COC(C)=O)C(O)C(O)C4OC4OC(CO)C(O)C(O)C4O)C(C)(C)C3CCC21C	HMDB0032816	88738			85212395		Terpenes	Triterpenoids			level2
M0837	FT4423PR	M+Na	C56H92O25	72.77	90.76	-0.67	malonylginsenosiderb2	335.09518, 831.4895, 875.47931, 1187.58423	1187.58	1187.58	7.449	POS	1.132e+07	2.06833e+07	1.03079e+07	1.41038e+07	0.0123659	FWCWPAUCBWOOGG-UHFFFAOYSA-N	CC(=CCCC(C)(C1CCC2(C1C(CC3C2(CCC4C3(CCC(C4(C)C)OC5C(C(C(C(O5)CO)O)O)OC6C(C(C(C(O6)COC(=O)CC(=O)O)O)O)O)C)C)O)C)OC7C(C(C(C(O7)COC8C(C(C(CO8)O)O)O)O)O)O)C					14162969		Terpenes	Triterpenoids			level2
M0838	FT4453PR	M+NH4	C57H94O26	68.08	41.7321	0.25	6'-Malonylginsenoside Rd1	573.1667, 605.4420, 735.2175, 753.2286, 835.4845, 853.4944, 854.4998, 870.5215, 1195.6062, 1212.6378	1212.64	1212.64	7.1	POS	2.64555e+07	3.04979e+07	2.46578e+07	2.72037e+07	0.0238516	NTYAVUNEPXGZQJ-JPOZCNCBSA-N	CC(=CCC[C@@](C)([C@@H]1CC[C@@]2([C@H]1[C@@H](C[C@H]3[C@]2(CC[C@H]4[C@@]3(CC[C@@H](C4(C)C)O[C@H]5[C@@H]([C@H]([C@@H]([C@H](O5)CO)O)O)O[C@H]6[C@@H]([C@H]([C@@H]([C@H](O6)COC(=O)CC(=O)O)O)O)O)C)C)O)C)O[C@H]7[C@@H]([C@H]([C@@H]([C@H](O7)CO[C@H]8[C@@H]([C@H]([C@@H]([C@H](O8)CO)O)O)O)O)O)O)C											level2
M0839	FT4487PR	M+NH4	C62H104O24	59.2	90.35	-0.56	Quinquenoside II	269.1388, 287.1494, 325.1134, 407.3688, 425.3790, 449.2026, 611.2553, 773.3035, 873.5735, 891.5807	1250.73	1250.73	9.616	POS	9.64983e+06	8.79045e+06	9.22906e+06	9.22312e+06	0.00808662	KRCPFRPUBYFDPP-OKBYIFLJSA-N	CCCCCC=CC(=O)OCC1C(C(C(C(O1)OC2C(C(C(OC2OC3CCC4(C(C3(C)C)CCC5(C4CC(C6C5(CCC6C(C)(CCC=C(C)C)OC7C(C(C(C(O7)COC8C(C(C(C(O8)CO)O)O)O)O)O)O)C)O)C)C)CO)O)O)O)O)O	HMDB0032815	88737			101945295		Lipids and lipid-like molecules				level2
M0840	FT4499PR	M+NH4	C60H102O27	49.11	70.43	-0.24	Gypenoside I	163.0598, 191.1803, 209.1893, 289.0929, 325.1128, 409.3836, 487.1667, 522.2057, 649.2186, 1272.6476	1272.7	1272.7	5.934	POS	1.76189e+06	1.81651e+06	1.69488e+06	1.75776e+06	0.00154116	VNUGYONVKHBAOG-BDLATJNDSA-N	C[C@@H]1[C@@H]([C@H]([C@H]([C@@H](O1)OC[C@@H]2[C@H]([C@@H](C([C@@H](O2)O[C@H]3CC[C@]4([C@H](C3(C)C)CC[C@@]5([C@@H]4C[C@H]([C@H]6[C@]5(CC[C@@H]6C(C)(CCC=C(C)C)O[C@H]7[C@@H]([C@H]([C@@H]([C@H](O7)CO[C@H]8[C@@H]([C@H]([C@@H]([C@H](O8)CO)O)O)O)O)O)O)C)O)C)C)O[C@H]9[C@@H]([C@H]([C@@H]([C@H](O9)CO)O)O)O)O)O)O)O)O							Terpenes	Triterpenoids			level2
M0841	FT4748NR	M-H	C54H92O25	50.46	89.68	-2.98	Notoginsenoside C	1093.58276, 1139.5874	1139.59	1139.59	5.657	NEG	1.13591e+07	1.13378e+07	1.13242e+07	1.13404e+07	0.00994299	GDMBPUARLSVEAE-UHFFFAOYSA-N	CC(=C)C(CCC(C)(OC1OC(COC2OC(CO)C(O)C(O)C2O)C(O)C(O)C1O)C1CCC2(C)C1C(O)CC1C3(C)CCC(OC4OC(CO)C(O)C(O)C4OC4OC(CO)C(O)C(O)C4O)C(C)(C)C3CCC21C)OO	HMDB0030510	87029		C12030	16130064		Terpenes	Triterpenoids			level2
M0842	FT4810NR	M+FA-H	C54H90O24	63.1	66.15	-3.6	Quinquenoside IV	1121.57751, 1167.60901	1167.59	1167.58	5.84	NEG	8.66278e+06	9.03331e+06	8.64477e+06	8.78029e+06	0.00769836	SKOMPTIDEDWVJD-UHFFFAOYSA-N	CC(C)=CCCC(C)(OC1OC(COC2OC(CO)C(O)C(O)C2O)C(O)C(O)C1O)C1CCC2(C)C1C(O)CC1C3(C)CCC(OC4OC(CO)C(O)C(O)C4OC4OC(CO)C(O)C(O)C4O)C(C)(C)C3=CC(O)C21C	HMDB0032829				10313247		Terpenes	Triterpenoids			level2
M0843	FT4908NR	M+FA-H	C56H92O25	49.71	84.3	-2.89	Malonylginsenoside Rc	89.02346, 101.02341, 179.05547, 1105.57751, 1123.59277, 1165.60376, 1209.5946	1209.6	1209.59	5.772	NEG	1.4038e+07	1.43508e+07	1.42319e+07	1.42069e+07	0.0124563	UOFHLCPZXZURFL-GPDZXBECSA-N	CC(=CCC[C@@](C)([C@H]1CC[C@@]2([C@@H]1[C@@H](C[C@H]3[C@]2(CC[C@@H]4[C@@]3(CC[C@@H](C4(C)C)O[C@H]5[C@@H]([C@H]([C@@H]([C@H](O5)CO)O)O)O[C@H]6[C@@H]([C@H]([C@@H]([C@H](O6)COC(=O)CC(=O)O)O)O)O)C)C)O)C)O[C@H]7[C@@H]([C@H]([C@@H]([C@H](O7)CO[C@H]8[C@@H]([C@H]([C@@H](O8)CO)O)O)O)O)O)C											level2
M0844	FT4925NR	M-H	C57H96O28	47.56	70.69	-2.77	Sarsaparilloside	89.02357, 101.02357, 113.02341, 1123.59058, 1141.60095, 1183.61536, 1227.60327	1227.61	1227.61	5.259	NEG	6.58913e+06	6.30329e+06	6.36666e+06	6.41969e+06	0.00562865	SUHZCFHVHYUSEP-UVSPAHOSSA-N	CC1C2C(CC3C2(CCC4C3CCC5C4(CCC(C5)OC6C(C(C(C(O6)COC7C(C(C(C(O7)CO)O)O)O)OC8C(C(C(C(O8)C)O)O)O)O)OC9C(C(C(C(O9)CO)O)O)O)C)C)OC1(CCC(C)COC1C(C(C(C(O1)CO)O)O)O)O		67264		C08911	441895		Steroids				level2
M0845	FT4939NR	M+Cl	C61H100O23	42.19	83.18	-9.23	periplocoside J	89.0232, 101.02316, 113.02371, 209.34709, 1089.58643, 1107.59778, 1189.6427, 1235.62415	1235.66	1235.65	8.545	NEG	4.33035e+06	3.81872e+06	3.9654e+06	4.03816e+06	0.00354057	UCVQFAPCJAFZOC-UHFFFAOYSA-N	CC1C(C(C(C(O1)OC2C(OC(CC2OC)OC3C(OC(CC3O)OC4C(OC(CC4O)OC5C(OC6(CC5OC)COC7CC(OC(C7OO6)C)OC(C)C8(CCC9C8(CCC1C9CC=C2C1(CCC(C2)O)C)C)O)C)C)C)C)O)OC)O					148050		Steroids				level2
M0846	FT4943NR	M-H	C58H94O28	44.2	60.85	1.05	Soyasaponin A4	112.98474, 132.39629, 207.89491, 207.91995, 305.27014, 1123.59387, 1191.58264, 1237.58643	1237.58	1237.58	5.751	NEG	5.05952e+06	3.83546e+06	5.20584e+06	4.70027e+06	0.00412109	WHWHCFYJQUUYCS-UHFFFAOYSA-N	CC1(CC2C3=CCC4C5(CCC(C(C5CCC4(C3(CCC2(C(C1O)OC6C(C(C(CO6)O)OC7C(C(C(CO7)O)O)O)O)C)C)C)(C)CO)OC8C(C(C(C(O8)C(=O)O)O)O)OC9C(C(C(C(O9)CO)O)O)OC1C(C(C(C(O1)CO)O)O)O)C)C							Lipids and lipid-like molecules				level2
M0847	FT4967NR	M-H	C60H96O28	51.55	41.34	0.16	scillascilloside e3	1089.58618, 1107.59595, 1149.60828, 1150.60156, 1194.59973, 1217.59583, 1263.60229	1263.6	1263.6	7.58	NEG	3.43069e+07	3.49588e+07	3.98275e+07	3.63644e+07	0.0318835	MVWAXUNYPUAEMM-UHFFFAOYSA-N	CCC(=O)C1CC(C2(O1)CCC3(C2(CCC4=C3CCC5C4(CCC(C5(C)COC(=O)C)OC6C(C(C(C(O6)COC7C(C(C(CO7)O)O)OC8C(C(C(C(O8)CO)O)OC9C(C(C(C(O9)CO)O)O)O)OC1C(C(C(C(O1)C)O)O)O)O)O)O)C)C)C)C					101191029		Terpenes	Triterpenoids			level2
M0848	FT4969NR	M+Cl	C63H104O23	43.99	88.77	-8.55	periplocoside F	101.02351, 113.02361, 207.85878, 1089.58862, 1107.59863, 1217.67188	1263.69	1263.68	9.329	NEG	8.48397e+06	7.91342e+06	8.36708e+06	8.25483e+06	0.00723765	LLEJLRLCWJHVHW-UHFFFAOYSA-N	CC1C(C(C(C(O1)OC2C(OC(CC2OC)OC3C(OC(CC3OC)OC4C(OC(CC4OC)OC5C(OC6(CC5OC)COC7CC(OC(C7OO6)C)OC(C)C8(CCC9C8(CCC1C9CC=C2C1(CCC(C2)O)C)C)O)C)C)C)C)O)OC)O					148048		Steroids				level2
