# Supplementary material for: Unveiling the mechanisms of American ginseng and achyranthes in treatment of primary Sjogren’s syndrome via mtDNA-cGAS-STING pathway insights from network pharmacology, molecular dynamics, and experimental validation
Source: Front Immunol. 2025 Oct 3;16:1675429. doi: 10.3389/fimmu.2025.1675429 (PMC12531212; doi:10.3389/fimmu.2025.1675429)
Supplement: Supplementary file 3 [file DataSheet3.xlsx]

## Sheet: 1
ID	PID	Job	Receptor	Ligand	Affinity	lRMSD	uRMSD	logKi	LE	SILE	FQ	LLE	Ki
32	280	31	CASP3	199472	-9.963	0	0	-7.303	0.302	3.49	0.964	7.303	49.78 nM
33	289	13	BAX	5281847	-9.775	0	0	-7.165	0.257	3.282	0.915	7.165	68.36 nM
26	226	23	CASP3	64982	-9.559	0	0	-7.007	0.299	3.38	0.932	7.007	98.44 nM
38	334	36	CASP3	100990912	-9.558	0	0	-7.006	0.245	3.185	0.889	7.006	98.6 nM
39	343	42	CASP3	124578359	-9.52	0	0	-6.978	0.244	3.172	0.886	6.978	105.14 nM
35	307	35	CASP3	5281847	-9.362	0	0	-6.862	0.246	3.144	0.876	6.862	137.27 nM
31	271	20	BAX	124578359	-9.335	0	0	-6.843	0.239	3.11	0.868	6.843	143.67 nM
17	145	11	BAX	442827	-9.298	0	0	-6.816	0.291	3.287	0.907	6.816	152.92 nM
36	316	14	BAX	100990912	-9.265	0	0	-6.791	0.238	3.087	0.864	6.791	161.68 nM
27	235	9	BAX	199472	-9.139	0	0	-6.699	0.277	3.201	0.884	6.699	200.0 nM
23	199	33	CASP3	442827	-9.067	0	0	-6.646	0.283	3.206	0.882	6.646	225.84 nM
25	217	1	BAX	64982	-8.96	0	0	-6.568	0.28	3.168	0.872	6.568	270.54 nM
24	208	10	BAX	15233693	-8.801	0	0	-6.451	0.284	3.141	0.863	6.451	353.82 nM
41	361	12	BAX	9986191	-8.799	0	0	-6.45	0.205	2.847	0.801	6.45	355.02 nM
19	163	38	CASP3	42608119	-8.679	0	0	-6.362	0.395	3.434	0.912	6.362	434.72 nM
21	181	22	BAX	78190875	-8.599	0	0	-6.303	0.287	3.1	0.85	6.303	497.56 nM
43	379	43	CASP3	44257070	-8.477	0	0	-6.214	0.223	2.846	0.794	6.214	611.33 nM
37	325	21	BAX	44257070	-8.435	0	0	-6.183	0.222	2.832	0.79	6.183	656.24 nM
40	352	15	BAX	5318997	-8.432	0	0	-6.181	0.176	2.64	0.745	6.181	659.57 nM
29	253	44	CASP3	78190875	-8.416	0	0	-6.169	0.281	3.034	0.832	6.169	677.63 nM
13	109	6	BAX	5273755	-8.295	0	0	-6.08	0.332	3.158	0.85	6.08	831.16 nM
28	244	32	CASP3	15233693	-8.247	0	0	-6.045	0.266	2.944	0.808	6.045	901.3 nM
42	370	34	CASP3	9986191	-8.203	0	0	-6.013	0.191	2.654	0.746	6.013	970.78 nM
6	46	8	BAX	5280343	-8.198	0	0	-6.009	0.373	3.243	0.861	6.009	979.01 nM
44	388	37	CASP3	5318997	-8.15	0	0	-5.974	0.17	2.551	0.719	5.974	1.06 uM
11	91	19	BAX	5318368	-8.138	0	0	-5.965	0.339	3.137	0.839	5.965	1.08 uM
12	100	18	BAX	15689652	-8.082	0	0	-5.924	0.351	3.155	0.84	5.924	1.19 uM
34	298	24	CASP3	5282102	-8.058	0	0	-5.907	0.252	2.849	0.785	5.907	1.24 uM
14	118	30	CASP3	5280343	-8.055	0	0	-5.904	0.366	3.187	0.845	5.904	1.25 uM
3	19	4	BAX	5280448	-8.048	0	0	-5.899	0.383	3.229	0.852	5.899	1.26 uM
9	73	5	BAX	13964548	-8.045	0	0	-5.897	0.35	3.141	0.838	5.897	1.27 uM
8	64	16	BAX	42608119	-7.966	0	0	-5.839	0.362	3.151	0.836	5.839	1.45 uM
10	82	26	CASP3	5280448	-7.941	0	0	-5.821	0.378	3.186	0.841	5.821	1.51 uM
1	1	7	BAX	73384	-7.909	0	0	-5.797	0.377	3.173	0.839	5.797	1.59 uM
16	136	39	CASP3	25022738	-7.844	0	0	-5.75	0.392	3.193	0.839	5.75	1.78 uM
30	262	2	BAX	5282102	-7.758	0	0	-5.687	0.242	2.743	0.754	5.687	2.06 uM
4	28	17	BAX	25022738	-7.751	0	0	-5.682	0.388	3.155	0.83	5.682	2.08 uM
18	154	28	CASP3	5273755	-7.639	0	0	-5.599	0.306	2.908	0.783	5.599	2.52 uM
15	127	27	CASP3	13964548	-7.599	0	0	-5.57	0.33	2.966	0.79	5.57	2.69 uM
20	172	41	CASP3	5318368	-7.554	0	0	-5.537	0.315	2.911	0.78	5.537	2.9 uM
22	190	40	CASP3	15689652	-7.537	0	0	-5.525	0.328	2.942	0.785	5.525	2.99 uM
5	37	29	CASP3	73384	-6.939	0	0	-5.086	0.33	2.784	0.734	5.086	8.2 uM
7	55	25	CASP3	79025	-6.196	0	0	-4.542	0.516	2.94	0.772	4.542	28.73 uM
2	10	3	BAX	79025	-5.572	0	0	-4.084	0.464	2.644	0.694	4.084	82.35 uM
